# Supplementary material for: Metabolomic Profile of Hepatitis C Virus-Infected Hepatocytes
Source: PLoS One. 2011 Aug 11;6(8):e23641. doi: 10.1371/journal.pone.0023641 (PMC3154941; doi:10.1371/journal.pone.0023641)
Supplement: Table S1 — List of the 250 metabolites quantified in HCV-infected Huh-7.5 Cells. Metabolite levels were quantified 24, 48, and 72, hours post-infection. Significantly increased metabolites are highlighted in red with decreased metabolites highlighted in green. (XLS) [file pone.0023641.s001.xls]

## Sheet: Quantified Metabolites
Super Pathway	Sub Pathway	BIOCHEMICAL NAME	CAS	KEGG	HMDB	24 hr		48 hr		72 hr		24 hr	48 hr	72 hr	24 hr Mean Values		48 hr Mean Values		72 hr Mean Values
						Fold Change	p-value	Fold Change	p-value	Fold Change	p-value	q-Value	q-Value	q-Value	HCV+	HCV -	HCV+	HCV -	HCV+	HCV -
Amino acid	Glycine, serine and threonine metabolism	glycine	56-40-6;	C00037	HMDB00123	1.23	0.0536417	1.06	0.419767	0.81	0.281708	0.322115	0.435636	0.317114	1.4359	1.16499	1.06512	1.00669	1.28947	1.58373
Amino acid	Glycine, serine and threonine metabolism	serine	56-45-1;	C00065	HMDB03406	1.08	0.0257731	0.87	0.136487	0.72	0.0851684	0.289692	0.3152	0.197925	1.85139	1.70938	1.03668	1.19661	0.888788	1.23922
Amino acid	Glycine, serine and threonine metabolism	N-acetylserine	97-14-3;		HMDB02931	1.19	0.231932	0.92	0.725555	0.78	0.203606	0.481267	0.513674	0.277816	1.36358	1.1472	1.06357	1.15514	1.19122	1.53311
Amino acid	Glycine, serine and threonine metabolism	homoserine	672-15-1;	C00263	HMDB00719	1.02	0.798841	0.83	0.230197	0.81	0.255278	0.650656	0.358541	0.2932	1.52491	1.49305	0.96251	1.15727	1.07453	1.3244
Amino acid	Glycine, serine and threonine metabolism	threonine	72-19-5;	C00188	HMDB00167	1.1	0.0894554	0.98	0.783422	0.84	0.365607	0.362613	0.515583	0.363452	1.6173	1.47086	1.09267	1.11871	1.05709	1.2543
Amino acid	Glycine, serine and threonine metabolism	betaine	107-43-7;	C00719	HMDB00043	1.09	0.166318	1	0.961198	1.22	0.127307	0.445537	0.552211	0.243622	1.74819	1.60319	1.34821	1.34426	1.17862	0.967076
Amino acid	Alanine and aspartate metabolism	alanine	56-41-7;	C00041	HMDB00161	1.15	0.00938941	0.92	0.311631	0.71	0.126009	0.226801	0.416038	0.243622	1.34053	1.16467	0.977914	1.06827	1.1555	1.6204
Amino acid	Alanine and aspartate metabolism	beta-alanine	56-41-7;107-95-9;	C00099	HMDB00056	0.94	0.770875	0.85	0.742433	1.21	0.678485	0.636805	0.513778	0.512321	2.73617	2.90664	1.44307	1.68815	1.04936	0.866721
Amino acid	Alanine and aspartate metabolism	N-acetylalanine	97-69-8;	C02847	HMDB00766	0.87	0.293143	0.34	0.00195344	1.2	0.327626	0.492358	0.110954	0.336625	1.17901	1.35961	0.489703	1.42619	1.22344	1.01887
Amino acid	Alanine and aspartate metabolism	aspartate	56-84-8;	C00049	HMDB00191	0.93	0.344952	0.77	0.0120609	0.64	0.211517	0.492358	0.123126	0.281579	4.6642	5.0006	1.68167	2.18483	0.862464	1.34832
Amino acid	Alanine and aspartate metabolism	N-acetylaspartate (NAA)	997-55-7;997-55-7 ;	C01042	HMDB00812	1.03	0.682237	0.77	0.0755615	0.77	0.107549	0.606714	0.27874	0.219533	1.26651	1.23082	0.897361	1.16169	1.14148	1.47605
Amino acid	Alanine and aspartate metabolism	asparagine	70-47-3;	C00152	HMDB00168	1.12	0.0776589	1.34	0.0710784	1.44	0.0783583	0.341237	0.270242	0.195189	1.90821	1.69772	1.25598	0.935475	1.46622	1.02036
Amino acid	Glutamate metabolism	glutamate	56-86-0;	C00025	HMDB03339	1.1	0.340703	1.26	0.0822222	1.63	0.00785554	0.492358	0.295534	0.123676	1.70451	1.54498	1.68824	1.34497	1.32728	0.812609
Amino acid	Glutamate metabolism	glutamine	56-85-9;	C00064	HMDB00641	1.07	0.105895	0.88	0.495412	0.8	0.317658	0.380941	0.469231	0.329559	3.00082	2.80569	1.23055	1.39549	0.954651	1.19966
Amino acid	Glutamate metabolism	gamma-aminobutyrate (GABA)	56-12-2;	C00334	HMDB00112	1.01	0.905344	1.06	0.626614	1.18	0.550347	0.683135	0.485293	0.445789	8.5394	8.47294	1.93148	1.82027	1.16246	0.985681
Amino acid	Glutamate metabolism	N-acetylglutamate	5817-08-3;	C00624	HMDB01138	1.61	0.0423665	0.98	0.772292	0.87	0.197937	0.295969	0.515519	0.277816	1.2888	0.798768	1.45384	1.48364	1.86235	2.14756
Amino acid	Glutamate metabolism	N-acetyl-aspartyl-glutamate (NAAG)	3106-85-2;	C12270	HMDB01067	1.26	0.181281	0.98	0.771639	1.12	0.234757	0.445537	0.515519	0.285581	1.73248	1.37351	1.0424	1.06657	1.05283	0.938714
Amino acid	Glutamate metabolism	N-acetylglutamine	2490-97-3;	C02716	HMDB06029	1.3	0.158593	0.82	0.181975	0.92	0.456301	0.445537	0.340412	0.401473	1.09681	0.845574	1.17422	1.4371	1.1684	1.26468
Amino acid	Histidine metabolism	histidine	5934-29-2;	C00135	HMDB00177	1.08	0.271397	0.94	0.744028	0.98	0.963548	0.492358	0.513778	0.607103	2.87823	2.67305	1.11664	1.19068	1.30914	1.33491
Amino acid	Lysine metabolism	lysine	56-87-1;	C00047	HMDB00182	1.07	0.314703	1.28	0.35048	1.2	0.557078	0.492358	0.425818	0.448046	2.64275	2.46511	1.54036	1.2051	1.48081	1.23073
Amino acid	Lysine metabolism	2-aminoadipate	542-32-5;1118-90-7;	C00956	HMDB00510	1.04	0.403514	0.94	0.583139	0.79	0.0275132	0.492358	0.481471	0.142364	1.22603	1.17816	0.961249	1.02264	1.29657	1.64993
Amino acid	Phenylalanine & tyrosine metabolism	phenylalanine	63-91-2;	C00079	HMDB00159	1.12	0.10394	1	0.986955	1.01	0.905594	0.380941	0.560122	0.594411	2.32283	2.0755	1.15519	1.15582	1.09582	1.08102
Amino acid	Phenylalanine & tyrosine metabolism	tyrosine	60-18-4;	C00082	HMDB00158	1.19	0.00415058	0.96	0.661395	1.04	0.779275	0.226801	0.495794	0.549301	2.14351	1.80705	1.07426	1.12302	1.11593	1.07684
Amino acid	Phenylalanine & tyrosine metabolism	3-(4-hydroxyphenyl)lactate	6482-98-0;	C03672	HMDB00755	0.58	0.42265	0.55	0.42265	1.48	0.227062	0.492358	0.435636	0.284931	0.783052	1.34294	0.783052	1.42145	2.08754	1.41134
Amino acid	Phenylalanine & tyrosine metabolism	N-acetylphenylalanine	2018-61-3;	C03519	HMDB00512	1.23	0.167342	0.79	0.21076	0.85	0.318596	0.445537	0.358541	0.329559	1.1813	0.956979	0.841455	1.06901	1.00971	1.18466
Amino acid	Phenylalanine & tyrosine metabolism	N-acetyltyrosine	537-55-3 ;		HMDB00866	1.25	0.301208	0.84	0.405079	0.73	0.110947	0.492358	0.435636	0.220587	1.10888	0.887098	0.896687	1.06754	0.950047	1.30841
Amino acid	Phenylalanine & tyrosine metabolism	phenylacetylglycine	500-98-1;	C05598	HMDB00821	0.98	0.856152	0.9	0.631292	0.99	0.987433	0.666732	0.486229	0.607103	15.8458	16.1047	1.33802	1.48746	1.13804	1.14651
Amino acid	Tryptophan metabolism	kynurenine	2922-83-0;	C00328	HMDB00684	1.19	0.526691	1		0.31	0.188806	0.525705		0.277816	5.45979	4.57982	0.721375	0.721375	0.721375	2.35359
Amino acid	Tryptophan metabolism	tryptophan	73-22-3;	C00078	HMDB00929	1.13	0.010176	0.98	0.715668	1.04	0.867442	0.226801	0.511844	0.577535	2.064	1.82087	1.06269	1.08868	1.12165	1.07927
Amino acid	Tryptophan metabolism	N-acetyltryptophan	1218-34-4;	C03137		1.19	0.230177	0.98	0.897286	0.76	0.207578	0.481267	0.532968	0.27876	1.17424	0.984874	0.94861	0.968523	0.973643	1.28837
Amino acid	Valine, leucine and isoleucine metabolism	3-methyl-2-oxovalerate	51829-07-3;	C00671	HMDB03736	0.89	0.286642	0.96	0.769378	1.15	0.450604	0.492358	0.515519	0.401071	1.28427	1.44428	1.02146	1.06173	1.21301	1.05805
Amino acid	Valine, leucine and isoleucine metabolism	isoleucine	73-32-5;	C00407	HMDB00172	1.16	0.0193331	0.97	0.689406	1.07	0.630544	0.265442	0.505969	0.486044	2.37241	2.03926	1.13333	1.1731	1.0971	1.02398
Amino acid	Valine, leucine and isoleucine metabolism	leucine	61-90-5;	C00123	HMDB00687	1.09	0.0524681	0.98	0.780768	0.98	0.867665	0.322115	0.515583	0.577535	2.16996	1.99125	1.04622	1.07176	1.09287	1.11101
Amino acid	Valine, leucine and isoleucine metabolism	valine	72-18-4;	C00183	HMDB00883	1.11	0.100427	0.98	0.832735	1.1	0.537342	0.380941	0.515604	0.439909	2.11242	1.89626	1.09224	1.10998	1.15925	1.05024
Amino acid	Valine, leucine and isoleucine metabolism	4-methyl-2-oxopentanoate	816-66-0;	C00233	HMDB00695	1.09	0.311364	1.02	0.851048	1.1	0.561914	0.492358	0.515604	0.448046	1.16737	1.06703	0.977889	0.958542	1.16037	1.0548
Amino acid	Valine, leucine and isoleucine metabolism	isobutyrylcarnitine	25518-49-4;		HMDB00736	1.07	0.320707	0.96	0.853339	0.87	0.48122	0.492358	0.515604	0.413883	1.18546	1.11307	1.01213	1.05864	1.27489	1.47134
Amino acid	Valine, leucine and isoleucine metabolism	2-methylbutyroylcarnitine	31023-25-3;		HMDB00378	1.01	0.842214	0.95	0.457135	0.79	0.143173	0.666421	0.448116	0.264081	1.33521	1.32135	1.0138	1.06837	1.14365	1.44381
Amino acid	Valine, leucine and isoleucine metabolism	isovalerylcarnitine			HMDB00688	1.03	0.727848	0.89	0.380024	0.82	0.156023	0.617764	0.435636	0.265399	1.39957	1.35527	1.04662	1.17179	1.1209	1.36889
Amino acid	Valine, leucine and isoleucine metabolism	hydroxyisovaleroyl carnitine	99159-87-2;			0.91	0.499819	0.82	0.110449	0.66	0.0287322	0.515502	0.311051	0.142364	1.06537	1.1664	0.880875	1.07162	1.18651	1.787
Amino acid	Cysteine, methionine, SAM, taurine metabolism	cysteine	52-90-4;56-89-3;	C00097	HMDB00574	1.07	0.737193	0.83	0.333977	0.48	0.10621	0.617764	0.425818	0.219533	1.33662	1.25357	0.785447	0.943449	1.11953	2.31404
Amino acid	Cysteine, methionine, SAM, taurine metabolism	cystathionine	535-34-2;	C02291	HMDB00099	1.07	0.11667	0.76	0.0169484	0.58	0.0119576	0.391076	0.127341	0.130758	1.12889	1.05259	0.913449	1.20357	1.23003	2.10815
Amino acid	Cysteine, methionine, SAM, taurine metabolism	hypotaurine	300-84-5;	C00519	HMDB00965	0.99	0.998265	1	0.953072	1.48	0.285391	0.701615	0.552069	0.318915	3.7301	3.76536	1.56834	1.56273	1.1968	0.810806
Amino acid	Cysteine, methionine, SAM, taurine metabolism	taurine	107-35-7;	C00245	HMDB00251	1.05	0.259054	0.74	0.0554025	0.95	0.631792	0.492358	0.242695	0.486044	2.43077	2.31124	1.25228	1.69877	0.966236	1.01899
Amino acid	Cysteine, methionine, SAM, taurine metabolism	S-adenosylhomocysteine (SAH)	979-92-0;	C00021	HMDB00939	1.21	0.0822244	0.93	0.597928	0.79	0.20506	0.341237	0.481471	0.277816	1.2873	1.06695	1.02228	1.09864	1.49065	1.87589
Amino acid	Cysteine, methionine, SAM, taurine metabolism	methionine	63-68-3;	C00073	HMDB00696	1.07	0.387291	1.02	0.759144	1.31	0.0306873	0.492358	0.515519	0.142364	2.09419	1.94929	1.19128	1.16895	1.20096	0.916233
Amino acid	Cysteine, methionine, SAM, taurine metabolism	N-acetylmethionine	65-82-7;	C02712	HMDB11745	1.08	0.141605	0.81	0.42265	0.99	0.42265	0.433291	0.435636	0.387452	0.922054	0.852623	0.492251	0.604178	0.492251	0.49646
Amino acid	Cysteine, methionine, SAM, taurine metabolism	homocysteine	454-29-5;	C00155	HMDB00742	1.86	0.42265	2.49	0.186988	0.42	0.15053	0.492358	0.340412	0.265399	1.12228	0.602577	1.50337	0.602577	1.337	3.19482
Amino acid	Urea cycle; arginine-, proline-, metabolism	arginine	1119-34-2;	C00062	HMDB00517	1.04	0.625828	1.36	0.0478009	1.33	0.199764	0.574125	0.242695	0.277816	1.58734	1.5333	1.4575	1.07444	1.333	0.999617
Amino acid	Urea cycle; arginine-, proline-, metabolism	ornithine	3184-13-2;	C00077	HMDB03374	1.14	0.168887	1.06	0.618244	0.97	0.97141	0.445537	0.481471	0.607103	2.06972	1.82013	1.17305	1.10657	1.08298	1.11278
Amino acid	Urea cycle; arginine-, proline-, metabolism	urea	57-13-6;	C00086	HMDB00294	1.06	0.607423	1.18	0.493238	0.77	0.0604464	0.563169	0.469231	0.185078	2.02309	1.90937	1.21301	1.02796	1.13086	1.47072
Amino acid	Urea cycle; arginine-, proline-, metabolism	proline	147-85-3;	C00148	HMDB00162	1.27	0.0644176	0.89	0.212239	0.86	0.134993	0.324633	0.358541	0.255141	1.47641	1.16343	1.03232	1.16617	0.999134	1.16281
Amino acid	Urea cycle; arginine-, proline-, metabolism	N-acetylornithine	6205-08-9;	C00437	HMDB03357	0.97	0.950606	1.77	0.0122191	1.57	0.225835	0.701615	0.123126	0.284931	2.16869	2.24661	1.96719	1.11104	1.52257	0.971463
Amino acid	Urea cycle; arginine-, proline-, metabolism	trans-4-hydroxyproline	51-35-4;	C01157	HMDB00725	1.31	0.453908	1.02	0.813968	0.53	0.219468	0.501835	0.515604	0.284737	0.881321	0.671472	0.75801	0.741036	0.558787	1.05711
Amino acid	Creatine metabolism	creatine	57-00-1;	C00300	HMDB00064	1.06	0.06369	0.95	0.585404	0.94	0.521742	0.324633	0.481471	0.43714	1.0383	0.974985	1.11965	1.18328	1.20514	1.27873
Amino acid	Butanoate metabolism	2-aminobutyrate	1492-24-6;	C02261	HMDB00650	1.07	0.589568	0.98	0.886964	1	0.953932	0.558581	0.53134	0.607103	1.44794	1.35805	1.03206	1.04952	1.17382	1.17143
Amino acid	Polyamine metabolism	5-methylthioadenosine (MTA)	2457-80-9;	C00170	HMDB01173	1.15	0.0284093	0.86	0.14617	0.82	0.0362729	0.291284	0.325238	0.153877	1.4569	1.27021	0.997382	1.15864	1.06672	1.29494
Amino acid	Polyamine metabolism	putrescine	110-60-1;	C00134	HMDB01414	0.85	0.126145	0.79	0.294859	0.54	0.269447	0.407176	0.408389	0.305558	7.11149	8.40282	2.56786	3.24777	0.939357	1.7241
Amino acid	Polyamine metabolism	spermidine	124-20-9;	C00315	HMDB01257	1.06	0.443621	0.97	0.580037	0.98	0.720307	0.498868	0.481471	0.535149	1.89149	1.78122	1.25218	1.28809	0.992512	1.00811
Amino acid	Polyamine metabolism	spermine	71-44-3;	C00750	HMDB01256	1.17	0.0651862	0.77	0.00395182	0.85	0.0879837	0.324633	0.110954	0.201039	1.49038	1.27666	0.974129	1.26018	1.03638	1.21469
Amino acid	Guanidino and acetamido metabolism	4-guanidinobutanoate	463-003;463-00-3;	C01035	HMDB03464	1.07	0.568711	0.72	0.0119069	0.86	0.247281	0.550712	0.123126	0.291207	1.07316	1.00567	1.11185	1.53462	1.20066	1.39141
Amino acid	Glutathione metabolism	glutathione, reduced (GSH)	70-18-8;	C00051	HMDB00125	1.04	0.410522	0.79	0.112764	0.97	0.766694	0.492358	0.311051	0.547489	1.6414	1.57081	1.03561	1.31615	1.02357	1.05649
Amino acid	Glutathione metabolism	S-methylglutathione	2922-56-7;	C11347		1.09	0.265088	0.84	0.123954	0.79	0.0350158	0.492358	0.311051	0.153877	2.14955	1.96391	1.21071	1.44658	0.858598	1.0912
Amino acid	Glutathione metabolism	5-oxoproline	98-79-3;	C01879	HMDB00267	1.04	0.537885	0.98	0.822419	1.14	0.18719	0.529689	0.515604	0.277816	2.19397	2.10944	1.26167	1.28651	1.05874	0.932143
Amino acid	Glutathione metabolism	glutathione, oxidized (GSSG)	103239-24-3;	C00127	HMDB03337	1.11	0.26348	0.85	0.0980375	1.24	0.0303836	0.492358	0.311051	0.142364	1.991	1.78869	1.26819	1.49614	1.11838	0.903044
Amino acid	Glutathione metabolism	cysteine-glutathione disulfide	13081-14-6;		HMDB00656	4.32	0.14306	0.63	0.100767	0.69	0.414926	0.433291	0.311051	0.38733	1.87967	0.435125	1.1301	1.8036	1.10599	1.59434
Amino acid	Glutathione metabolism	ophthalmate	495-27-2;		HMDB05765	1	0.961623	0.79	0.135171	1.31	0.181713	0.701615	0.3152	0.277816	1.93408	1.92576	1.06564	1.35674	1.19006	0.906519
Peptide	Dipeptide	glycylleucine	869-19-2;	C02155	HMDB00759	0.72	0.0372728	0.95	0.606825	0.89	0.455156	0.295969	0.481471	0.401473	1.23794	1.71488	0.913101	0.964757	1.0913	1.22658
Peptide	Dipeptide	alanylleucine				1.02	0.817118	0.82	0.07133	0.76	0.0853279	0.656341	0.270242	0.197925	1.10687	1.08223	0.779419	0.945683	0.962437	1.26073
Peptide	Dipeptide	cysteinylglycine	19246-18-5;	C01419	HMDB00078	0.96	0.41087	0.73	0.0167869	0.74	0.0737493	0.492358	0.127341	0.195189	2.15785	2.23689	1.03794	1.42436	1.00214	1.35871
Peptide	gamma-glutamyl	gamma-glutamylvaline	2746-34-1;		HMDB11172	1.32	0.0819091	1.14	0.437911	1.34	0.146786	0.341237	0.438126	0.264374	1.64769	1.24901	1.2667	1.11003	1.02866	0.769099
Peptide	gamma-glutamyl	gamma-glutamylleucine	2566-39-4;		HMDB11171	1.08	0.316038	0.86	0.533984	1.38	0.00484493	0.492358	0.481471	0.10596	1.94509	1.80924	1.09564	1.26861	1.35154	0.982258
Peptide	gamma-glutamyl	gamma-glutamylisoleucine			HMDB11170	1.22	0.0133581	0.81	0.0659843	1.31	0.0412102	0.226801	0.270242	0.153877	1.44568	1.18043	0.961662	1.18108	1.34398	1.02393
Peptide	gamma-glutamyl	gamma-glutamylcysteine	636-58-8;	C00669	HMDB01049	1.23	0.273667	1.14	0.614076	1.02	0.843205	0.492358	0.481471	0.568735	1.43251	1.16321	1.35912	1.19415	2.14152	2.09609
Peptide	gamma-glutamyl	gamma-glutamylglutamate	1116-22-9;			1.39	0.00866998	1.89	0.00256911	2.2	0.00566116	0.226801	0.110954	0.108335	1.80276	1.29301	1.77554	0.940744	2.11667	0.961675
Peptide	gamma-glutamyl	gamma-glutamylthreonine	5652-48-2;			0.97	0.812808	0.94	0.766321	1.33	0.230493	0.655902	0.515519	0.285581	1.99681	2.05181	1.31871	1.40109	1.10484	0.831948
Peptide	gamma-glutamyl	gamma-glutamylalanine	5875-41-2;			0.86	0.463534	0.66	0.302988	1.38	0.297751	0.501835	0.408389	0.322989	1.75016	2.03638	0.650025	0.98982	1.46425	1.06105
Carbohydrate	Aminosugars metabolism	erythronate	13752-84-6;		HMDB00613	1.18	0.315025	0.75	0.118867	0.55	0.0042425	0.492358	0.311051	0.10596	1.37509	1.16777	1.08045	1.43749	1.07579	1.94573
Carbohydrate	Aminosugars metabolism	N-acetylneuraminate	131-48-6;	C00270	HMDB00230	0.95	0.716128	0.84	0.237242	0.69	0.0657682	0.617764	0.365454	0.193627	1.75062	1.83541	1.06787	1.26797	1.01324	1.47548
Carbohydrate	Fructose, mannose, galactose, starch, and sucrose metabolism	fructose	57-48-7;	C00095	HMDB00660	1.11	0.623138	0.9	0.704418	0.95	0.747407	0.574125	0.509708	0.544335	3.27201	2.94616	1.33981	1.49272	1.21102	1.2746
Carbohydrate	Fructose, mannose, galactose, starch, and sucrose metabolism	lactose	5965-66-2;	C00243	HMDB00186	0.97	0.979208	0.92	0.685778	0.89	0.542188	0.701615	0.505956	0.441516	1.47337	1.51427	0.860352	0.935631	0.773412	0.870443
Carbohydrate	Fructose, mannose, galactose, starch, and sucrose metabolism	mannitol	69-65-8;	C00392	HMDB00765	1.33	0.255963	1.7	0.351789	1.13	0.965301	0.492358	0.425818	0.607103	2.21006	1.66144	1.36632	0.806037	0.991473	0.879715
Carbohydrate	Fructose, mannose, galactose, starch, and sucrose metabolism	sorbitol	6706-59-8;	C00794	HMDB00247	1.2	0.518192	1.06	0.791462	0.91	0.638974	0.52513	0.515604	0.489111	2.77849	2.31397	1.46894	1.38881	1.22551	1.34604
Carbohydrate	Fructose, mannose, galactose, starch, and sucrose metabolism	maltotetraose	34612-38-9;	C02052	HMDB01296	0.36	0.163733	0.08	0.604096	3.3	0.189465	0.445537	0.481471	0.277816	0.732046	2.04165	0.377704	4.71477	1.17368	0.356135
Carbohydrate	Fructose, mannose, galactose, starch, and sucrose metabolism	maltopentaose	34620-76-3;	C06218	HMDB12254	1		1		1					1	1	1	1	1	1
Carbohydrate	Glycolysis, gluconeogenesis, pyruvate metabolism	glucose-6-phosphate (G6P)	103192-55-8;	C00668	HMDB01401	1.15	0.422901	1.22	0.351669	1.57	0.182869	0.492358	0.425818	0.277816	1.80886	1.57243	1.40939	1.15773	1.67909	1.0677
Carbohydrate	Glycolysis, gluconeogenesis, pyruvate metabolism	glucose	50-99-7;	C00293	HMDB00122	0.81	0.436311	0.83	0.57473	1.28	0.202567	0.497061	0.481471	0.277816	5.88323	7.25666	0.87049	1.04327	0.737047	0.576477
Carbohydrate	Glycolysis, gluconeogenesis, pyruvate metabolism	Isobar: fructose 1,6-diphosphate, glucose 1,6-diphosphate				1.18	0.0719723	1.49	0.0265871	2.36	0.00157063	0.341237	0.162041	0.0996839	2.57825	2.1916	1.97155	1.3263	1.81203	0.76787
Carbohydrate	Glycolysis, gluconeogenesis, pyruvate metabolism	2,3-diphosphoglycerate	102783-53-9;	C01159	HMDB01294	1.01	0.97939	0.92	0.60683	1.4	0.0435886	0.701615	0.481471	0.158883	1.69842	1.68744	0.904268	0.985552	0.319925	0.22817
Carbohydrate	Glycolysis, gluconeogenesis, pyruvate metabolism	pyruvate	127-17-3;	C00022	HMDB00243	0.95	0.731647	0.61	0.0515019	0.49	0.0508971	0.617764	0.242695	0.175121	1.30872	1.38083	0.908866	1.47975	0.884216	1.80072
Carbohydrate	Glycolysis, gluconeogenesis, pyruvate metabolism	lactate	79-33-4;	C00186	HMDB00190	1.07	0.179636	0.84	0.0957784	0.73	0.0706866	0.445537	0.311051	0.195189	1.85283	1.73208	1.03545	1.2393	1.01142	1.38712
Carbohydrate	Nucleotide sugars, pentose metabolism	arabitol	488-82-4;	C00474	HMDB01851	1.28	0.705682	0.63	0.398361	0.3	0.188308	0.614225	0.435636	0.277816	1.67924	1.30702	0.824259	1.31628	0.705028	2.33745
Carbohydrate	Nucleotide sugars, pentose metabolism	ribitol	488-81-3;	C00474	HMDB00508	1.5	0.374336	1.62	0.28052	0.95	0.695529	0.492358	0.40294	0.519416	1.61078	1.07459	1.18067	0.728861	1.41214	1.48495
Carbohydrate	Nucleotide sugars, pentose metabolism	sedoheptulose-7-phosphate	2646-35-7;	C05382	HMDB01068	1.91	0.0132683	1.6	0.0519587	0.76	0.42265	0.226801	0.242695	0.387452	1.15775	0.606477	0.855645	0.533373	0.533373	0.700686
Carbohydrate	Nucleotide sugars, pentose metabolism	UDP-glucose	117756-22-6;	C00029	HMDB00286	1.09	0.604079	1.08	0.603041	0.97	0.94519	0.563169	0.481471	0.607103	1.69275	1.56002	1.2307	1.13747	1.08226	1.11331
Carbohydrate	Nucleotide sugars, pentose metabolism	UDP-glucuronate	28053-08-9;63700-19-6;	C00167	HMDB00935	0.79	0.165859	0.62	0.00823858	0.8	0.215943	0.445537	0.123126	0.282558	1.7334	2.18773	1.01218	1.6253	1.00898	1.26031
Carbohydrate	Nucleotide sugars, pentose metabolism	UDP-N-acetylglucosamine	91183-98-1;	C00043	HMDB00290	0.98	0.842223	0.87	0.326799	0.85	0.176061	0.666421	0.425818	0.277816	1.27378	1.29392	0.991034	1.13894	1.05324	1.23811
Carbohydrate	Nucleotide sugars, pentose metabolism	xylonate	73686-31-7;	C00502,C05411		1.51	0.0306272	0.96	0.555344	0.46	0.0103894	0.295969	0.481471	0.130758	1.65663	1.10053	1.40082	1.46597	0.990885	2.14576
Carbohydrate	Nucleotide sugars	UDP-galactose	2956-16-3;91183-98-1;	C00052	HMDB000302	2.51	0.199588	0.77	0.719657	0.92	0.985554	0.457747	0.512085	0.607103	14.6376	5.83119	6.07996	7.87475	2.62397	2.84429
Energy	Krebs cycle	citrate	77-92-9;	C00158	HMDB00094	1.06	0.589656	0.92	0.52715	1.05	0.580744	0.558581	0.481471	0.458287	1.28931	1.21895	1.09353	1.18553	1.08706	1.03148
Energy	Krebs cycle	cis-aconitate	585-84-2;	C00417	HMDB00072	1.07	0.424734	0.85	0.389642	1.24	0.029029	0.492358	0.435636	0.142364	1.00417	0.939237	1.21189	1.42185	1.32024	1.06844
Energy	Krebs cycle	alpha-ketoglutarate	305-72-6;328-50-7;22202-68-2;	C00026	HMDB00208	1.55	0.414556	0.9	0.974665	1.43	0.841689	0.492358	0.556056	0.568735	1.17829	0.760387	1.3506	1.50633	1.80201	1.26407
Energy	Krebs cycle	succinate	110-15-6;	C00042	HMDB00254	1.07	0.281783	0.79	0.0235507	0.75	0.109289	0.492358	0.150059	0.220149	1.62387	1.51633	0.938449	1.19036	1.17485	1.55615
Energy	Krebs cycle	fumarate	100-17-8;	C00122	HMDB00134	1.08	0.379981	0.8	0.104435	0.79	0.137359	0.492358	0.311051	0.256446	1.98102	1.83347	1.17371	1.46928	0.908865	1.15213
Energy	Krebs cycle	malate	6915-15-7;	C00149	HMDB00156	1	0.916532	0.77	0.0349235	0.75	0.183568	0.688596	0.195821	0.277816	2.18082	2.17233	1.21118	1.57202	0.934709	1.242
Energy	Krebs cycle	succinyl CoA	108347-97-3;	C00091	HMDB01022	1.17	0.924902	1.03	0.791011	0.95	0.685071	0.69073	0.515604	0.514114	0.533302	0.455804	1.27783	1.24355	1.43136	1.5018
Energy	Oxidative phosphorylation	acetylphosphate	94249-01-1;	C00227	HMDB01494	1.04	0.48389	0.71	0.0214231	0.97	0.772458	0.508094	0.143003	0.547489	1.94801	1.88153	1.34703	1.90475	0.985628	1.01263
Energy	Oxidative phosphorylation	phosphate	7664-38-2 ;	C00009	HMDB01429	1	0.983896	0.86	0.115892	0.99	0.926871	0.701615	0.311051	0.598722	1.37552	1.3756	1.04609	1.21754	1.04153	1.04698
Energy	Oxidative phosphorylation	pyrophosphate (PPi)	1466-09-3;	C00013	HMDB00250	0.73	0.0596158	0.69	0.167916	1.04	0.65124	0.324633	0.340412	0.49602	2.11052	2.8939	1.51915	2.20281	0.858653	0.823333
Lipid	Essential fatty acid	dihomo-linolenate (20:3n3 or n6)		C03242	HMDB02925	1.12	0.784527	0.4	0.181901	1.2	0.535822	0.645026	0.340412	0.439909	1.9109	1.70565	0.727806	1.83291	1.34088	1.12112
Lipid	Essential fatty acid	docosapentaenoate (n3 DPA; 22:5n3)	2234-74-4 ;	C16513	HMDB01976	0.52	0.193166	0.4	0.01726	1.41	0.295093	0.454992	0.127341	0.322989	0.976776	1.86383	0.564157	1.39768	0.88358	0.628748
Lipid	Essential fatty acid	docosahexaenoate (DHA; 22:6n3)	6217-54-5;	C06429	HMDB02183	1.17	0.41818	0.85	0.278965	1.07	0.679335	0.492358	0.40294	0.512321	2.38667	2.04535	1.07056	1.2606	1.21144	1.13011
Lipid	Medium chain fatty acid	caprylate (8:0)	124-07-2;	C06423	HMDB00482	1.38	0.467306	0.83	0.975824	14.69	0.42265	0.502795	0.556056	0.387452	16.188	11.6942	6.94925	8.36456	4.95199	0.33705
Lipid	Medium chain fatty acid	pelargonate (9:0)	112-05-0;	C01601	HMDB00847	1.12	0.0798043	0.88	0.114072	1.42	0.00807853	0.341237	0.311051	0.123676	1.62044	1.44994	1.26739	1.43512	1.15027	0.80909
Lipid	Medium chain fatty acid	caprate (10:0)	112-37-8;	C01571	HMDB00511	1.03	0.72734	1.04	0.65218	1.45	0.0161325	0.617764	0.493762	0.142364	1.62809	1.57384	1.45979	1.40529	1.25569	0.865338
Lipid	Medium chain fatty acid	undecanoate (11:0)	334-48-5;		HMDB00947	0.67	0.420781	0.79	0.921696	1.87	0.762164	0.492358	0.540595	0.547489	1.54658	2.2949	1.64311	2.0916	1.54975	0.82896
Lipid	Medium chain fatty acid	laurate (12:0)	143-07-7;	C02679	HMDB00638	1	0.96572	0.88	0.122673	1.37	0.0136956	0.701615	0.311051	0.135703	1.63205	1.63509	1.44852	1.64923	1.1501	0.840853
Lipid	Long chain fatty acid	myristate (14:0)	544-63-8;	C06424	HMDB00806	1.08	0.527807	0.8	0.174329	1.41	0.038874	0.525705	0.340412	0.153877	1.5445	1.43305	1.21495	1.51549	1.13236	0.803026
Lipid	Long chain fatty acid	myristoleate (14:1n5)	544-64-9 ;	C08322	HMDB02000	0.9	0.700989	1	0.90769	1.36	0.201989	0.614225	0.536873	0.277816	1.2904	1.43051	1.09884	1.09944	1.44762	1.06283
Lipid	Long chain fatty acid	pentadecanoate (15:0)	1002-84-2;	C16537	HMDB00826	1.01	0.990241	1.1	0.820754	0.98	0.956548	0.701615	0.515604	0.607103	1.56297	1.5543	1.44054	1.3054	1.17076	1.19165
Lipid	Long chain fatty acid	palmitate (16:0)	57-10-3;	C00249	HMDB00220	1.13	0.558235	0.76	0.120092	1.35	0.154683	0.546641	0.311051	0.265399	1.48087	1.3163	1.10392	1.44324	1.17904	0.874309
Lipid	Long chain fatty acid	palmitoleate (16:1n7)	373-49-9;	C08362	HMDB03229	1.15	0.491522	0.89	0.404955	1.17	0.385682	0.510465	0.435636	0.37458	1.35676	1.17922	1.1141	1.2471	1.23357	1.05569
Lipid	Long chain fatty acid	margarate (17:0)	506-12-7;		HMDB02259	1.21	0.314407	0.89	0.64288	1.26	0.123391	0.492358	0.492449	0.242183	1.53835	1.26754	1.19807	1.35055	1.13729	0.902852
Lipid	Long chain fatty acid	10-heptadecenoate (17:1n7)	29743-97-3;			1.09	0.737008	0.67	0.15638	1.2	0.310018	0.617764	0.340412	0.325078	1.54064	1.40923	1.01896	1.51991	1.28228	1.0678
Lipid	Long chain fatty acid	stearate (18:0)	57-11-4;	C01530	HMDB00827	1.02	0.562864	1	0.991314	1.19	0.146022	0.548094	0.560328	0.264374	1.52338	1.48691	1.09976	1.09751	1.16004	0.973365
Lipid	Long chain fatty acid	oleate (18:1n9)	112-80-1;	C00712	HMDB00207	1.08	0.420823	0.94	0.655161	1.13	0.462969	0.492358	0.493762	0.402711	1.55225	1.43672	1.10048	1.17207	1.24445	1.09978
Lipid	Long chain fatty acid	cis-vaccenate (18:1n7)	693-72-1;	C08367		0.91	0.290229	1.09	0.678761	1.07	0.570895	0.492358	0.503428	0.452849	1.45215	1.60056	1.32365	1.211	1.17075	1.09638
Lipid	Long chain fatty acid	linoleate (18:2n6)	60-33-3;	C01595	HMDB00673	1.1	0.685799	0.77	0.230159	1.26	0.240641	0.606786	0.358541	0.285584	1.43355	1.30878	1.07717	1.39837	1.32624	1.05038
Lipid	Long chain fatty acid	nonadecanoate (19:0)	646-30-0;	C16535	HMDB00772	1.19	0.460752	0.8	0.460563	1.58	0.0960488	0.501835	0.448342	0.21624	1.79131	1.49945	1.20639	1.50253	1.46495	0.924819
Lipid	Long chain fatty acid	10-nonadecenoate (19:1n9)	73033-09-7;			2.14	0.209706	3.74	0.0327327	2.23	0.0363684	0.46235	0.191185	0.153877	2.74782	1.28264	2.1807	0.582666	2.64459	1.1881
Lipid	Long chain fatty acid	eicosenoate (20:1n9 or 11)			HMDB02231	0.96	0.676298	0.84	0.566932	1.61	0.0776123	0.606714	0.481471	0.195189	1.1325	1.17763	0.921237	1.09597	1.90133	1.17745
Lipid	Long chain fatty acid	dihomo-linoleate (20:2n6)	2091-39-6;	C16525		0.92	0.473701	0.8	0.420836	1.33	0.236907	0.506549	0.435636	0.285581	1.0913	1.18124	0.94388	1.17465	2.02207	1.52124
Lipid	Long chain fatty acid	mead acid (20:3n9)	20590-32-3;		HMDB10378	0.86	0.336849	0.73	0.410927	1.25	0.383062	0.492358	0.435636	0.37458	1.13951	1.3217	0.84661	1.15882	1.84652	1.47748
Lipid	Long chain fatty acid	arachidonate (20:4n6)	506-32-1;	C00219	HMDB01043	1.02	0.972636	0.72	0.126481	1.21	0.288786	0.701615	0.311051	0.320369	2.23092	2.19106	1.09208	1.52428	1.16723	0.961482
Lipid	Long chain fatty acid	docosadienoate (22:2n6)	7370-49-2 ;	C16533		2.07	0.0384371	0.84	0.528565	1.2	0.604338	0.295969	0.481471	0.472039	1.25021	0.605307	0.763222	0.903336	1.84011	1.52802
Lipid	Long chain fatty acid	docosatrienoate (22:3n3)	59708-86-0 ;	C16534	HMDB02823	0.39	0.230281	0.88	0.839962	2	0.0528816	0.481267	0.515604	0.175121	0.586102	1.51364	0.719838	0.819037	1.72424	0.860184
Lipid	Fatty acid, ester	n-Butyl Oleate	142-77-8;			0.6	0.395163	1.05	0.709044	1.42	0.443103	0.492358	0.509708	0.399034	0.800712	1.33991	1.22531	1.16155	1.11038	0.780341
Lipid	Fatty acid, monohydroxy	2-hydroxystearate	629-22-1;	C03045		1.94	0.3598	0.29	0.648785	1.23	0.890397	0.492358	0.493762	0.5901	1.74052	0.897376	0.494102	1.69908	1.2392	1.00538
Lipid	Fatty acid, monohydroxy	2-hydroxypalmitate	764-67-0;			1.32	0.333859	0.57	0.136023	0.86	0.897483	0.492358	0.3152	0.592232	1.62474	1.23209	1.11471	1.94462	1.31229	1.53366
Lipid	Fatty acid, dicarboxylate	2-hydroxyglutarate	40951-21-1;	C02630	HMDB00606	1.06	0.439413	0.72	0.0121208	0.47	0.00199678	0.497344	0.123126	0.0996839	1.97075	1.8595	1.04523	1.45486	0.941709	2.00224
Lipid	Fatty acid metabolism (also BCAA metabolism)	propionylcarnitine	17298-37-2 ;	C03017	HMDB00824	0.97	0.647954	0.83	0.0437131	0.85	0.0531409	0.591311	0.235679	0.175121	0.993794	1.02142	1.106	1.33122	1.10057	1.28927
Lipid	Fatty acid metabolism (also BCAA metabolism)	butyrylcarnitine	25576-40-3;	C02862	HMDB02013	1.04	0.651834	0.87	0.294082	0.73	0.200079	0.591753	0.408389	0.277816	1.58108	1.51359	1.00767	1.15427	1.00895	1.38317
Lipid	Fatty acid metabolism	valerylcarnitine			HMDB13128	0.97	0.874365	0.82	0.195588	0.56	0.0141826	0.668441	0.342716	0.135703	0.85117	0.875804	0.900828	1.10369	1.27841	2.26775
Lipid	Carnitine metabolism	deoxycarnitine	6249-56-5;	C01181	HMDB01161	1.12	0.144179	0.83	0.0627519	0.89	0.362307	0.433291	0.26656	0.362526	1.1906	1.06006	1.04133	1.26109	1.17346	1.32548
Lipid	Carnitine metabolism	carnitine	461-05-2;	C00487	HMDB00062	1.12	0.203863	0.99	0.921681	0.94	0.527555	0.461479	0.540595	0.438939	1.21248	1.07947	1.06833	1.07398	0.995126	1.05876
Lipid	Carnitine metabolism	3-dehydrocarnitine	10457-99-5;	C02636	HMDB12154	0.97	0.902312	0.72	0.0941346	0.73	0.0751688	0.683135	0.311051	0.195189	1.33321	1.37417	0.998855	1.38009	1.1761	1.62079
Lipid	Carnitine metabolism	acetylcarnitine	5080-50-2;	C02571	HMDB00201	1.12	0.390427	0.97	0.825163	0.77	0.0409679	0.492358	0.515604	0.153877	1.22603	1.09771	1.05694	1.09246	1.09293	1.42414
Lipid	Carnitine metabolism	oleoylcarnitine			HMDB05065	0.67	0.413387	0.51	0.30049	1.36	0.252348	0.492358	0.408389	0.292672	1.11429	1.67527	0.776942	1.51791	1.77327	1.30731
Lipid	Glycerolipid metabolism	choline phosphate	72556-74-2;	C00588	HMDB01565	1.13	0.255107	0.99	0.843372	1.87	0.0280151	0.492358	0.515604	0.142364	2.98887	2.65155	3.00373	3.04431	1.45197	0.777949
Lipid	Glycerolipid metabolism	ethanolamine	141-43-5;	C00189	HMDB00149	1.65	0.392811	1.17	0.509237	0.93	0.982242	0.492358	0.479089	0.607103	2.39319	1.45432	1.02783	0.875739	1.56065	1.67585
Lipid	Glycerolipid metabolism	phosphoethanolamine	1071-23-4;	C00346	HMDB00224	0.86	0.111345	0.46	0.544326	0.88	0.843164	0.388157	0.481471	0.568735	49.1014	57.1514	1.10897	2.41783	0.850545	0.969058
Lipid	Glycerolipid metabolism	glycerophosphoethanolamine	33049-08-0;	C01233	HMDB00114	0.78	0.361552	0.32	0.220755	0.27	0.0227582	0.492358	0.358541	0.142364	2.86562	3.66746	0.379146	1.19428	0.477675	1.76344
Lipid	Glycerolipid metabolism	glycerol 3-phosphate (G3P)	29849-82-9;	C00093	HMDB00126	0.98	0.751664	0.82	0.283381	0.91	0.741083	0.623892	0.40294	0.543382	0.977501	1.00246	0.538337	0.658972	0.668827	0.736825
Lipid	Glycerolipid metabolism	glycerophosphorylcholine (GPC)	28319-77-9;	C00670	HMDB00086	1.04	0.747308	1.04	0.705766	1.45	0.0635722	0.623244	0.509708	0.190832	1.65622	1.59027	1.46946	1.41397	1.3114	0.903099
Lipid	Glycerolipid metabolism	cytidine 5'-diphosphocholine	33818-15-4;	C00307	HMDB01413	1.17	0.0143131	0.93	0.74009	0.94	0.826859	0.226801	0.513778	0.56765	1.33211	1.14234	0.985393	1.05917	1.51776	1.61051
Lipid	Glycerolipid metabolism	cytidine-5'-diphosphoethanolamine	72842-05-8;	C00570	HMDB01564	1.23	0.124311	0.65	0.053935	0.93	0.769259	0.407176	0.242695	0.547489	2.10389	1.70998	2.04004	3.12355	1.06756	1.14251
Lipid	Inositol metabolism	myo-inositol	87-89-8;	C00137	HMDB00211	1.07	0.581683	0.52	0.00764274	0.35	0.0112579	0.557083	0.123126	0.130758	1.81124	1.69239	1.06673	2.05423	1.02652	2.9052
Lipid	Inositol metabolism	inositol 1-phosphate (I1P)	106032-59-1;		HMDB00213	0.97	0.492006	1.04	0.851604	1.21	0.0790482	0.510465	0.515604	0.195189	1.21552	1.25872	1.08258	1.03993	1.36549	1.12471
Lipid	Inositol metabolism	scyllo-inositol	488-59-5;	C06153	HMDB06088	1.28	0.317507	0.56	0.0131753	0.4	0.039846	0.492358	0.123126	0.153877	1.9201	1.4945	1.08435	1.94043	1.07985	2.70952
Lipid	Inositol metabolism	myo-inositol hexakisphosphate	83-86-3;	C01204	HMDB03502	1.17	0.152236	0.97	0.527561	1.06	0.533916	0.442252	0.481471	0.439909	1.45595	1.24449	0.987096	1.02094	0.81723	0.76942
Lipid	Lysolipid	1-palmitoylglycerophosphoethanolamine			HMDB11503	1.61	0.207797	0.68	0.226424	0.74	0.341893	0.46235	0.358541	0.34435	1.81937	1.12909	0.962668	1.41927	1.01999	1.37234
Lipid	Lysolipid	2-palmitoleoylglycerophosphoethanolamine				1.02	0.904387	1	0.761243	1.66	0.256635	0.683135	0.515519	0.2932	1.66428	1.63773	1.2739	1.28019	1.86221	1.11924
Lipid	Lysolipid	1-stearoylglycerophosphoethanolamine	69747-55-3;		HMDB11130	1.4	0.409769	0.69	0.358446	1.17	0.522538	0.492358	0.425818	0.43714	2.26203	1.61327	1.14936	1.673	1.56001	1.33712
Lipid	Lysolipid	1-oleoylglycerophosphoethanolamine			HMDB11506	1.34	0.359327	0.81	0.218049	1.22	0.394502	0.492358	0.358541	0.377648	1.85374	1.38329	1.01562	1.2582	1.79747	1.47636
Lipid	Lysolipid	2-oleoylglycerophosphoethanolamine				1.01	0.996817	1.42	0.274807	1.33	0.232948	0.701615	0.40294	0.285581	1.70835	1.69705	1.38203	0.975534	1.13891	0.856354
Lipid	Lysolipid	1-arachidonoylglycerophosphoethanolamine			HMDB11517	1.31	0.212205	0.47	0.827321	1.14	0.968393	0.46235	0.515604	0.607103	14.6988	11.1886	1.72323	3.66351	2.42474	2.13531
Lipid	Lysolipid	2-arachidonoylglycerophosphoethanolamine				0.98	0.960625	0.87	0.574649	1.54	0.155339	0.701615	0.481471	0.265399	1.60306	1.63263	1.1523	1.32699	1.26702	0.82086
Lipid	Lysolipid	2-docosapentaenoylglycerophosphoethanolamine				1.25	0.850587	0.79	0.184088	1.24	0.508625	0.666732	0.340412	0.430203	0.846162	0.675895	0.480543	0.607199	0.621263	0.501841
Lipid	Lysolipid	2-docosahexaenoylglycerophosphoethanolamine				1	0.980643	0.94	0.94222	1.71	0.250545	0.701615	0.55033	0.292672	1.49932	1.49895	1.45655	1.54397	1.56603	0.917396
Lipid	Lysolipid	1-myristoylglycerophosphocholine	20559-16-4;		HMDB10379	1.15	0.663061	1.27	0.338795	2.23	0.0782957	0.598826	0.425818	0.195189	1.26855	1.10581	1.62256	1.28211	2.49957	1.11947
Lipid	Lysolipid	2-myristoylglycerophosphocholine				1.5	0.39087	1.5	0.169073	2.14	0.0711046	0.492358	0.340412	0.195189	1.23342	0.822605	1.63391	1.0866	2.07584	0.968307
Lipid	Lysolipid	1-palmitoylglycerophosphocholine	17364-16-8;	C04102		1.16	0.349712	1.3	0.243624	1.58	0.0812727	0.492358	0.371206	0.197496	1.34203	1.15359	1.35371	1.04333	1.68073	1.06621
Lipid	Lysolipid	2-palmitoylglycerophosphocholine				1.43	0.0937016	1.45	0.19411	2.1	0.0256591	0.371192	0.342716	0.142364	1.59164	1.1112	1.73651	1.19358	2.02255	0.963041
Lipid	Lysolipid	1-palmitoleoylglycerophosphocholine				1.93	0.347222	2.77	0.850185	0.98	0.334645	0.492358	0.515604	0.33999	1.69349	0.877682	0.925901	0.334749	1.26082	1.28657
Lipid	Lysolipid	2-palmitoleoylglycerophosphocholine				0.99	0.827467	0.96	0.948079	1.99	0.0828407	0.661606	0.551455	0.197925	1.19526	1.21307	1.71513	1.78642	3.00769	1.50992
Lipid	Lysolipid	1-stearoylglycerophosphocholine	19420-57-6;			1.08	0.42868	1.28	0.185443	1.61	0.0528682	0.492358	0.340412	0.175121	1.58438	1.46372	1.25293	0.979597	1.56015	0.968594
Lipid	Lysolipid	1-oleoylglycerophosphocholine	19420-56-5;	C03916	HMDB02815	1.3	0.293555	1.28	0.228691	1.62	0.101309	0.492358	0.358541	0.218446	1.4789	1.13957	1.30439	1.01785	1.73714	1.07038
Lipid	Lysolipid	2-oleoylglycerophosphocholine				1.22	0.296659	1.22	0.387449	1.4	0.194566	0.492358	0.435636	0.277816	1.32595	1.08576	1.44772	1.1842	1.52852	1.08983
Lipid	Lysolipid	1-linoleoylglycerophosphocholine		C04100		20.46	0.186596	0.91	0.825805	2.26	0.297173	0.445537	0.515604	0.322989	0.878032	0.0429078	1.39798	1.53674	2.59045	1.14626
Lipid	Lysolipid	2-linoleoylglycerophosphocholine				1.82	0.350801	0.9	0.731563	1.48	0.301696	0.492358	0.513778	0.322989	1.4492	0.796584	1.19379	1.33064	2.63989	1.77995
Lipid	Lysolipid	2-arachidonoylglycerophosphocholine				1.08	0.708302	1.13	0.564516	2.1	0.101291	0.614225	0.481471	0.218446	2.68935	2.48793	1.53698	1.35645	1.81624	0.863747
Lipid	Lysolipid	2-docosapentaenoylglycerophosphocholine				2.82	0.116563	0.85	0.851394	1.57	0.78219	0.391076	0.515604	0.549301	3.8649	1.36911	1.6342	1.93352	1.68982	1.07814
Lipid	Lysolipid	2-docosahexaenoylglycerophosphocholine				1.22	0.515796	0.87	0.749299	2.24	0.0558159	0.52513	0.514882	0.175121	1.71599	1.41183	1.2812	1.48003	1.858	0.830358
Lipid	Lysolipid	1-palmitoylglycerophosphoinositol				1.35	0.0134714	1.49	0.0129839	2.13	0.0229195	0.226801	0.123126	0.142364	1.42161	1.05073	1.59486	1.06894	2.38852	1.11964
Lipid	Lysolipid	1-stearoylglycerophosphoinositol				1.09	0.505904	1.41	0.114861	3.11	0.0254152	0.51871	0.311051	0.142364	1.49421	1.36813	1.6116	1.14214	2.88043	0.926093
Lipid	Lysolipid	1-oleoylglycerophosphoinositol				1.54	0.0424504	2.02	0.0126795	2.15	0.0291658	0.295969	0.123126	0.142364	1.53385	0.996156	2.16949	1.07333	2.88899	1.34157
Lipid	Lysolipid	1-arachidonoylglycerophosphoinositol				1.16	0.481927	0.9	0.53653	5.26	0.105542	0.508094	0.481471	0.219533	2.53881	2.18559	1.16748	1.29696	2.59042	0.492616
Lipid	Lysolipid	1-oleoylglycerophosphoserine				0.72	0.245766	1.17	0.577783	1.38	0.223442	0.492358	0.481471	0.284931	1.25456	1.7385	1.38081	1.18203	1.628	1.17911
Lipid	Monoacylglycerol	2-palmitoylglycerol (2-monopalmitin)	23470-00-0;			0.15	0.42265	0.27	0.42265	8.51	0.183538	0.492358	0.435636	0.277816	0.59587	4.03906	0.59587	2.19888	5.06879	0.59587
Lipid	Monoacylglycerol	1-oleoylglycerol (1-monoolein)	111-03-5;		HMDB11567	0.54	0.791279	0.09	0.183763	0.7	0.406379	0.647523	0.340412	0.384035	2.77529	5.10725	0.249005	2.92828	3.40808	4.8407
Lipid	Sphingolipid	sphinganine	3102-56-5;	C00836	HMDB00269	1.18	0.290987	1.13	0.226952	1.57	0.00907683	0.492358	0.358541	0.126327	1.35594	1.14852	1.04647	0.927599	1.67983	1.07053
Lipid	Sphingolipid	sphingosine	123-78-4;	C00319	HMDB00252	1.41	0.00253143	1.09	0.318032	1.47	0.00303289	0.220618	0.420579	0.0996839	1.38076	0.980125	1.14011	1.04854	1.50944	1.02397
Lipid	Sphingolipid	palmitoyl sphingomyelin				1.05	0.199202	0.74	0.00369944	0.74	0.0387922	0.457747	0.110954	0.153877	1.77002	1.686	0.953511	1.2949	1.04496	1.42003
Lipid	Sphingolipid	stearoyl sphingomyelin	85187-10-6;85187-10-6 ;	C00550	HMDB01348	1.84	0.137782	0.73	0.328351	0.69	0.371501	0.433291	0.425818	0.366929	2.22408	1.20592	1.01645	1.40036	0.83873	1.20829
Lipid	Sterol/Steroid	lathosterol	80-99-9 ;	C01189	HMDB01170	1.95	0.0330242	2.64	0.0156516	2.36	0.00117148	0.295969	0.127341	0.0996839	0.954517	0.488531	1.33195	0.504056	2.13698	0.907414
Lipid	Sterol/Steroid	cholesterol	57-88-5;	C00187	HMDB00067	1.11	0.00243297	1.06	0.191444	1.31	0.0279008	0.220618	0.342716	0.142364	1.20145	1.07776	1.03748	0.975975	1.28308	0.982791
Lipid	Sterol/Steroid	dihydrocholesterol	80-97-7;		HMDB00908	3.31	0.149052	0.91	0.586364	0.77	0.450438	0.440344	0.481471	0.401071	1.7216	0.520286	1.11808	1.22914	1.01111	1.30756
Lipid	Sterol/Steroid	7-alpha-hydroxycholesterol	566-27-8;	C03594	HMDB01496	1.03	0.995572	14.89	0.42265	0.4	0.197529	0.701615	0.435636	0.277816	5.51555	5.33448	3.78742	0.254287	2.77288	7.01088
Lipid	Sterol/Steroid	7-beta-hydroxycholesterol	566-27-8;	C03594	HMDB06119	0.86	0.378474	1.73	0.363887	0.2	0.104284	0.492358	0.428649	0.219533	1.36609	1.58214	1.31946	0.760748	0.223351	1.10351
Nucleotide	Purine metabolism, (hypo)xanthine/inosine containing	xanthine	69-89-6;	C00385	HMDB00292	0.91	0.478394	1.28	0.214795	0.84	0.501786	0.508094	0.358541	0.426776	0.967439	1.06234	0.772691	0.604371	1.03157	1.23343
Nucleotide	Purine metabolism, (hypo)xanthine/inosine containing	hypoxanthine	68-94-0;	C00262	HMDB00157	1		1.18	0.125506	1.06	0.859976		0.311051	0.577439	0.694411	0.694411	0.90753	0.766997	2.74184	2.5961
Nucleotide	Purine metabolism, (hypo)xanthine/inosine containing	inosine	58-63-9;	C00294	HMDB00195	1.37	0.026592	1.03	0.616085	0.99	0.922871	0.289692	0.481471	0.598664	1.2519	0.916575	1.08263	1.05123	2.08679	2.10687
Nucleotide	Purine metabolism, (hypo)xanthine/inosine containing	inosine 5'-monophosphate (IMP)	4691-65-0;	C00130	HMDB00175	1.44	0.416152	1.2	0.366945	0.84	0.472149	0.492358	0.42865	0.408375	1.32627	0.918918	1.24646	1.04005	0.843432	1.00591
Nucleotide	Purine metabolism, adenine containing	adenine	73-24-5;	C00147	HMDB00034	0.74	0.0385385	1.16	0.449331	1.02	0.824763	0.295969	0.443568	0.56765	0.929869	1.24923	1.17714	1.01683	1.22575	1.19902
Nucleotide	Purine metabolism, adenine containing	adenosine	58-61-7;	C00212	HMDB00050	1.21	0.00758121	0.96	0.582255	0.94	0.611792	0.226801	0.481471	0.475436	1.17586	0.969462	0.99419	1.03153	1.64398	1.74414
Nucleotide	Purine metabolism, adenine containing	adenosine 5'-monophosphate (AMP)	149022-20-8;	C00020	HMDB00045	1.27	0.0506139	0.92	0.440692	1.02	0.90855	0.322115	0.438126	0.594411	1.32453	1.04558	1.00224	1.0858	1.11618	1.09943
Nucleotide	Purine metabolism, adenine containing	adenosine 5'-diphosphate (ADP)	20398-34-9;	C00008	HMDB01341	1.05	0.579007	0.87	0.183235	1.11	0.433142	0.557083	0.340412	0.394707	1.71382	1.62513	1.21893	1.40522	1.06529	0.957298
Nucleotide	Purine metabolism, adenine containing	adenosine 5'-triphosphate (ATP)	51963-61-2;	C00002	HMDB00538	1.05	0.865057	0.52	0.0520229	0.66	0.305797	0.666732	0.242695	0.325078	2.86912	2.72657	0.693457	1.33973	0.483093	0.736671
Nucleotide	Purine metabolism, adenine containing	adenylosuccinate	19046-78-7;	C03794	HMDB00536	1.39	0.0773659	1.24	0.438357	0.79	0.560047	0.341237	0.438126	0.448046	1.57866	1.13563	1.21391	0.97503	1.80911	2.30331
Nucleotide	Purine metabolism, guanine containing	guanine	73-40-5;	C00242	HMDB00132	0.53	0.42265	1.28	0.284572	1.3	0.0787292	0.492358	0.40294	0.195189	0.330998	0.630148	1.83011	1.4246	2.22205	1.70833
Nucleotide	Purine metabolism, guanine containing	guanosine	118-00-3;	C00387	HMDB00133	1.13	0.455417	0.88	0.302222	0.8	0.301296	0.501835	0.408389	0.322989	1.18483	1.0525	0.905377	1.03187	1.60586	2.00003
Nucleotide	Purine metabolism, guanine containing	guanosine 5'- monophosphate (GMP)	5550-12-9;			1.14	0.040973	0.96	0.593333	1.14	0.309133	0.295969	0.481471	0.325078	1.14262	1.00279	1.06401	1.11122	1.34946	1.18074
Nucleotide	Purine metabolism, guanine containing	guanosine 5'-diphospho-fucose	15839-70-0;			1.04	0.720383	0.8	0.10497	0.73	0.0190531	0.617764	0.311051	0.142364	1.67588	1.61888	1.19888	1.49872	0.917575	1.2589
Nucleotide	Purine metabolism, guanine containing	N6-carbamoylthreonyladenosine	24719-82-2;			0.85	0.944155	1.13	0.959602	0.3	0.158593	0.700294	0.552211	0.266806	1.00562	1.18879	1.061	0.936497	0.369409	1.22157
Nucleotide	Purine metabolism, guanine containing	guanosine 5'-triphosphate	373-49-9;	C00044	HMDB01273	1.02	0.521764	0.97	0.734754	2.89	0.0556373	0.525694	0.513778	0.175121	1.29301	1.2672	1.02616	1.06272	0.51354	0.177958
Nucleotide	Purine metabolism, urate metabolism	allantoin	97-59-6;	C02350	HMDB00462	0.9	0.229542	1.2	0.527181	0.78	0.723587	0.481267	0.481471	0.535149	2.77402	3.08899	1.25758	1.04635	1.08851	1.40394
Nucleotide	Pyrimidine metabolism, cytidine containing	cytidine	65-46-3;	C00475	HMDB00089	1.22	0.429358	0.95	0.495321	0.85	0.386587	0.492358	0.469231	0.37458	1.14115	0.9316	1.25925	1.32405	1.86631	2.20741
Nucleotide	Pyrimidine metabolism, cytidine containing	cytidine 5'-monophosphate (5'-CMP)	63-37-6;	C00055	HMDB00095	1.09	0.235288	0.97	0.574463	1.09	0.181209	0.482487	0.481471	0.277816	1.29728	1.19066	1.0313	1.05808	1.06913	0.985213
Nucleotide	Pyrimidine metabolism, cytidine containing	cytidine diphosphate	34393-59-4;	C00112	HMDB01546	1.07	0.282324	0.92	0.3511	1.12	0.442532	0.492358	0.425818	0.399034	2.20864	2.05989	1.71342	1.85697	1.07639	0.965028
Nucleotide	Pyrimidine metabolism, cytidine containing	cytidine triphosphate	36051-68-0;	C00063	HMDB00082	0.96	0.536857	0.91	0.613495	1.15	0.49298	0.529689	0.481471	0.421629	2.53526	2.65443	1.74872	1.92629	0.829762	0.721823
Nucleotide	Pyrimidine metabolism, thymine containing	thymidine 5'-monophosphate	33430-62-5;	C00364	HMDB01227	1.19	0.10709	0.98	0.86311	0.77	0.239262	0.380941	0.51927	0.285584	1.43932	1.21402	1.00408	1.01967	1.41446	1.84117
Nucleotide	Pyrimidine metabolism, thymine containing	3-aminoisobutyrate	10569-72-9;	C05145	HMDB03911	1.06	0.316799	0.81	0.164341	0.96	0.75023	0.492358	0.340412	0.544335	1.68876	1.58942	1.07001	1.31938	0.837272	0.871394
Nucleotide	Pyrimidine metabolism, uracil containing	uracil	66-22-8;	C00106	HMDB00300	0.8	0.184223	0.92	0.800655	0.94	0.811948	0.445537	0.515604	0.562458	1.20272	1.50898	1.0333	1.12318	2.51142	2.66477
Nucleotide	Pyrimidine metabolism, uracil containing	uridine	58-96-8;	C00299	HMDB00296	1.01	0.844959	0.98	0.537386	0.82	0.23655	0.666421	0.481471	0.285581	1.04041	1.02844	1.02836	1.05445	1.70951	2.09585
Nucleotide	Pyrimidine metabolism, uracil containing	pseudouridine	1445-07-4;	C02067	HMDB00767	1.09	0.406396	0.96	0.665463	1.12	0.225225	0.492358	0.49619	0.284931	1.43059	1.31291	0.972181	1.01611	1.35483	1.21508
Nucleotide	Pyrimidine metabolism, uracil containing	5-methyluridine (ribothymidine)	1463-10-1;		HMDB00884	0.61	0.463256	0.29	0.184716	0.55	0.19187	0.501835	0.340412	0.277816	0.5409	0.881155	0.299115	1.04108	1.12287	2.05609
Nucleotide	Pyrimidine metabolism, uracil containing	uridine 5'-monophosphate (UMP)	3387-36-8;	C00105	HMDB00288	1.09	0.0204319	0.95	0.1723	0.97	0.808881	0.265442	0.340412	0.562458	1.25513	1.152	1.05127	1.11153	1.05451	1.08196
Nucleotide	Pyrimidine metabolism, uracil containing	uridine 5'-diphosphate (UDP)	21931-53-3;	C00015	HMDB00295	1.1	0.0554127	0.92	0.139411	1.07	0.394688	0.322115	0.3152	0.377648	1.25209	1.13512	0.97458	1.0564	0.606342	0.564695
Nucleotide	Pyrimidine metabolism, uracil containing	uridine 5'-triphosphate (UTP)	19817-92-6;	C00075	HMDB00285	1	0.927298	0.91	0.339548	1.08	0.5991	0.69073	0.425818	0.470347	3.65385	3.66384	2.48423	2.73487	1.09723	1.01584
Nucleotide	Purine and pyrimidine metabolism	methylphosphate	7023-27-0;			1.11	0.174966	0.72	0.139226	0.95	0.765621	0.445537	0.3152	0.547489	1.97939	1.78347	1.26088	1.75362	0.979429	1.03403
Cofactors and vitamins	Ascorbate and aldarate metabolism	gulono-1,4-lactone	1128-23-0;	C01040	HMDB03466	1.06	0.707838	0.64	0.096948	0.35	0.0987631	0.614225	0.311051	0.218446	1.87109	1.77178	1.20438	1.87179	0.851415	2.44306
Cofactors and vitamins	Ascorbate and aldarate metabolism	arabonate	7643-75-7;		HMDB00539	1.16	0.376684	1.05	0.892006	0.54	0.0179339	0.492358	0.532087	0.142364	1.19928	1.03284	0.714371	0.679767	0.599724	1.10066
Cofactors and vitamins	Folate metabolism	biopterin	22150-76-1;	C06313	HMDB00468	1.6	0.365068	0.89	0.783337	1.01	0.981044	0.492358	0.515583	0.607103	1.90928	1.19445	1.456	1.63264	1.23218	1.21652
Cofactors and vitamins	Nicotinate and nicotinamide metabolism	nicotinamide	98-92-0;	C00153	HMDB01406	1.11	0.424298	0.89	0.430934	0.89	0.190257	0.492358	0.438126	0.277816	1.80838	1.6224	1.06657	1.19424	0.975873	1.09866
Cofactors and vitamins	Nicotinate and nicotinamide metabolism	nicotinamide adenine dinucleotide (NAD+)	53-84-9;	C00003	HMDB00902	1.11	0.0213203	0.98	0.797343	0.91	0.398731	0.265442	0.515604	0.379147	1.56803	1.41741	1.03669	1.06117	1.07108	1.17231
Cofactors and vitamins	Nicotinate and nicotinamide metabolism	nicotinamide adenine dinucleotide reduced (NADH)	58-68-4 ;606-68-8;	C00004	HMDB01487	0.87	0.101682	0.47	0.272121	0.71	0.843299	0.380941	0.40294	0.568735	3.73492	4.30589	0.805477	1.69637	0.726692	1.02589
Cofactors and vitamins	Nicotinate and nicotinamide metabolism	nicotinamide adenine dinucleotide phosphate (NADP+)	53-59-8 ;1184-16-3;	C00005	HMDB00217	1.11	0.449072	0.9	0.706891	1.86	0.00325567	0.501761	0.509708	0.0996839	2.32838	2.09359	1.47258	1.63946	1.62154	0.871661
Cofactors and vitamins	Nicotinate and nicotinamide metabolism	adenosine 5'diphosphoribose	68414-18-6;	C00301	HMDB01178	0.76	0.267128	0.95	0.414999	1.67	0.191909	0.492358	0.435636	0.277816	0.748576	0.981121	1.16769	1.23358	1.0219	0.612522
Cofactors and vitamins	Pantothenate and CoA metabolism	pantothenate	137-08-6;	C00864	HMDB00210	1.08	0.181422	0.86	0.00474911	0.8	0.0560505	0.445537	0.110954	0.175121	3.10353	2.87588	1.42466	1.66484	0.901658	1.1234
Cofactors and vitamins	Pantothenate and CoA metabolism	coenzyme A	85-61-0;18439-24-2;	C00010	HMDB01423	1.05	0.0554406	0.77	0.0201311	0.75	0.0270785	0.322115	0.141098	0.142364	1.59522	1.51298	0.934783	1.20735	1.02702	1.37128
Cofactors and vitamins	Pantothenate and CoA metabolism	3'-dephosphocoenzyme A	3633-59-8;	C00882	HMDB01373	13.84	0.183604	0.14	0.42265	0.98	0.914297	0.445537	0.435636	0.595626	5.04458	0.364552	0.364552	2.62931	13.6067	13.8262
Cofactors and vitamins	Pantothenate and CoA metabolism	acetyl CoA	102029-73-2;	C00024	HMDB01206	1.89	0.42265	1.02	0.83232	0.86	0.461645	0.492358	0.515604	0.402711	0.675703	0.358439	1.43023	1.39728	2.64167	3.08582
Cofactors and vitamins	Riboflavin metabolism	flavin adenine dinucleotide (FAD)	146-14-5;84366-81-4;	C00016	HMDB01248	1.12	0.0615988	0.88	0.0689651	0.88	0.214409	0.324633	0.270242	0.282558	1.44817	1.29445	1.00596	1.14348	1.00813	1.13996
Cofactors and vitamins	Riboflavin metabolism	flavin mononucleotide (FMN)	130-40-5;	C00061	HMDB01520	1.04	0.866724	0.11	0.42265	0.82	0.152226	0.666732	0.435636	0.265399	1.23643	1.1915	0.0401728	0.367133	0.947349	1.1522
Cofactors and vitamins	Thiamine metabolism	thiamin (Vitamin B1)	59-43-8;	C00378	HMDB00235	1.02	0.863689	0.89	0.431509	1.88	0.335342	0.666732	0.438126	0.33999	2.06969	2.03874	1.47934	1.662	1.04563	0.556892
Cofactors and vitamins	Vitamin B6 metabolism	pyridoxine (Vitamin B6)	58-56-0;	C00314	HMDB02075	0.82	0.0729915	0.79	0.5608	0.96	0.741818	0.341237	0.481471	0.543382	2.29797	2.79953	0.829478	1.04774	0.690505	0.720396
Xenobiotics	Benzoate metabolism	hippurate	495-69-2;	C01586	HMDB00714	0.98	0.807604	0.87	0.46828	0.99	0.986032	0.654734	0.45271	0.607103	2.27506	2.31066	1.13005	1.30466	1.0329	1.04574
Xenobiotics	Chemical	glycerol 2-phosphate	819-83-0;	C02979	HMDB02520	1.13	0.595404	1.26	0.356052	1.05	0.79753	0.560977	0.425818	0.557515	2.14826	1.905	1.6121	1.28114	1.35955	1.29691
Xenobiotics	Chemical	phenol red	143-74-8;	C12600		0.97	0.680644	0.89	0.352423	0.9	0.411513	0.606714	0.425818	0.386501	2.36404	2.432	1.04489	1.17305	1.00259	1.11806
Xenobiotics	Drug	penicillin G	69-57-8;	C05551		0.92	0.60674	0.82	0.264142	0.82	0.0209947	0.563169	0.398141	0.142364	2.55607	2.76506	1.09636	1.33013	0.977199	1.19897
Xenobiotics	Sugar, sugar substitute, starch	erythritol	149-32-6;	C00503	HMDB02994	0.98	0.868305	0.84	0.00426208	0.77	0.0754363	0.666732	0.110954	0.195189	2.00244	2.03988	1.10816	1.31971	0.921851	1.19921
