# Supplementary material for: Metabolomic Profile of Hepatitis C Virus-Infected Hepatocytes
Source: PLoS One. 2011 Aug 11;6(8):e23641. doi: 10.1371/journal.pone.0023641 (PMC3154941; doi:10.1371/journal.pone.0023641)
Supplement: Table S2 — Comparative analysis of metabolite levels between time points for both un-infected and HCV-infected Huh-7.5 cells. Significantly increased metabolites are highlighted in red with decreased metabolites highlighted in green. (XLS) [file pone.0023641.s002.xls]

## Sheet: Sheet1
Super Pathway	Sub Pathway	BIOCHEMICAL NAME	CAS	KEGG	HMDB	Control Huh7.5 Cells						Infected Huh7.5 Cells							Control Huh7.5 Cells			Infected Huh7.5 Cells
						48hr Control 24hr Control		72hr Control 24hr Control		72hr Control 48hr Control		48hr Infected 24hr Infected		72hr Infected 24hr Infected		72hr Infected 48hr Infected			48hr Control 24hr Control	72hr Control 24hr Control	72hr Control 48hr Control	48hr Infected 24hr Infected	72hr Infected 24hr Infected	72hr Infected 48hr Infected
						Fold Change	p-value	Fold Change	p-value	Fold Change	p-value	Fold Change	p-value	Fold Change	p-value	Fold Change	p-value		q-value	q-value	q-value	q-value	q-value	q-value
Amino acid	Glycine, serine and threonine metabolism	glycine	56-40-6;	C00037	HMDB00123	0.86	0.136015	1.36	0.12244	1.57	0.0565933	0.74	0.00708682	0.9	0.383482	1.21	0.221094		0.201084	0.0563302	0.130215	0.0073773	0.127329	0.327612
Amino acid	Glycine, serine and threonine metabolism	serine	56-45-1;	C00065	HMDB03406	0.7	0.0250683	0.72	0.0800189	1.04	0.824124	0.56	< 0.001	0.48	0.0174174	0.86	0.257533		0.0828031	0.0432725	0.45017	0.00222938	0.0156221	0.340708
Amino acid	Glycine, serine and threonine metabolism	N-acetylserine	97-14-3;		HMDB02931	1.01	0.984968	1.34	0.173641	1.33	0.226745	0.78	0.118068	0.87	0.115424	1.12	0.374467		0.628459	0.0699657	0.234297	0.0470298	0.0569234	0.401858
Amino acid	Glycine, serine and threonine metabolism	homoserine	672-15-1;	C00263	HMDB00719	0.78	0.207053	0.89	0.518477	1.14	0.167454	0.63	0.0512753	0.7	0.120908	1.12	0.612662		0.240636	0.152935	0.20556	0.0262607	0.0585865	0.50176
Amino acid	Glycine, serine and threonine metabolism	threonine	72-19-5;	C00188	HMDB00167	0.76	0.0243241	0.85	0.248098	1.12	0.443582	0.68	0.0106264	0.65	0.0837212	0.97	0.7562		0.0828031	0.0859264	0.333349	0.00965571	0.0470253	0.551559
Amino acid	Glycine, serine and threonine metabolism	betaine	107-43-7;	C00719	HMDB00043	0.84	0.0264265	0.6	0.00445001	0.72	0.00114855	0.77	0.00615946	0.67	0.0206189	0.87	0.20275		0.0828031	0.011508	0.0284833	0.00723676	0.0176246	0.315451
Amino acid	Alanine and aspartate metabolism	alanine	56-41-7;	C00041	HMDB00161	0.92	0.260335	1.39	0.118021	1.52	0.0614172	0.73	0.0143076	0.86	0.323526	1.18	0.353266		0.290982	0.0557785	0.133606	0.0117718	0.112405	0.3901
Amino acid	Alanine and aspartate metabolism	beta-alanine	56-41-7;107-95-9;	C00099	HMDB00056	0.58	0.142942	0.3	0.0361994	0.51	0.165917	0.53	0.0141881	0.38	0.0699972	0.73	0.320135		0.20295	0.0256511	0.20556	0.0117718	0.0406724	0.369665
Amino acid	Alanine and aspartate metabolism	N-acetylalanine	97-69-8;	C02847	HMDB00766	1.05	0.53016	0.75	0.170912	0.71	0.134065	0.42	0.0146661	1.04	0.763508	2.5	0.00707173		0.466167	0.0697781	0.1979	0.0118034	0.220869	0.0846359
Amino acid	Alanine and aspartate metabolism	aspartate	56-84-8;	C00049	HMDB00191	0.44	< 0.001	0.27	0.0213293	0.62	0.138043	0.36	< 0.001	0.18	0.0100328	0.51	0.0547357		0.0292583	0.0179866	0.201375	0.00111737	0.0122952	0.173799
Amino acid	Alanine and aspartate metabolism	N-acetylaspartate (NAA)	997-55-7;997-55-7 ;	C01042	HMDB00812	0.94	0.587287	1.2	0.102783	1.27	0.087374	0.71	0.00617787	0.9	0.387462	1.27	0.138668		0.484583	0.0506915	0.157016	0.00723676	0.12802	0.276556
Amino acid	Alanine and aspartate metabolism	asparagine	70-47-3;	C00152	HMDB00168	0.55	0.019597	0.6	0.0459965	1.09	0.626004	0.66	0.00141467	0.77	0.0873621	1.17	0.255769		0.0828031	0.0298487	0.392318	0.00274819	0.0476533	0.340708
Amino acid	Glutamate metabolism	glutamate	56-86-0;	C00025	HMDB03339	0.87	0.290158	0.53	0.00608928	0.6	0.00809835	0.99	0.868512	0.78	0.0577607	0.79	0.0680691		0.312872	0.0117311	0.0595994	0.203871	0.0360484	0.188353
Amino acid	Glutamate metabolism	glutamine	56-85-9;	C00064	HMDB00641	0.5	0.031807	0.43	0.025392	0.86	0.473505	0.41	< 0.001	0.32	0.0124273	0.78	0.190165		0.0923052	0.0201299	0.343351	0.000420633	0.0132957	0.309133
Amino acid	Glutamate metabolism	gamma-aminobutyrate (GABA)	56-12-2;	C00334	HMDB00112	0.21	< 0.001	0.12	0.00667925	0.54	0.106693	0.23	< 0.001	0.14	0.00320673	0.6	0.0680196		0.0331093	0.0117648	0.173826	0.000566422	0.00654976	0.188353
Amino acid	Glutamate metabolism	N-acetylglutamate	5817-08-3;	C00624	HMDB01138	1.86	0.0249564	2.69	0.0078126	1.45	0.00277212	1.13	0.383633	1.45	0.0585087	1.28	0.0750923		0.0828031	0.0121009	0.0395521	0.105632	0.0361802	0.188441
Amino acid	Glutamate metabolism	N-acetyl-aspartyl-glutamate (NAAG)	3106-85-2;	C12270	HMDB01067	0.78	0.167883	0.68	0.0609698	0.88	0.203002	0.6	0.0174702	0.61	0.0294032	1.01	0.863807		0.219899	0.0354595	0.220226	0.0131228	0.022268	0.592056
Amino acid	Glutamate metabolism	N-acetylglutamine	2490-97-3;	C02716	HMDB06029	1.7	0.0228209	1.5	0.00582887	0.88	0.365392	1.07	0.583696	1.07	0.650874	1	0.932322		0.0828031	0.0117311	0.317111	0.147965	0.194981	0.610817
Amino acid	Histidine metabolism	histidine	5934-29-2;	C00135	HMDB00177	0.45	0.0209123	0.5	0.0754324	1.12	0.762566	0.39	< 0.001	0.45	0.0547497	1.17	0.638401		0.0828031	0.0411532	0.427853	0.00222938	0.0346896	0.506768
Amino acid	Lysine metabolism	lysine	56-87-1;	C00047	HMDB00182	0.49	0.0886501	0.5	0.167203	1.02	0.932285	0.58	0.00669021	0.56	0.0691243	0.96	0.763455		0.161654	0.068719	0.479669	0.0073773	0.0405145	0.551559
Amino acid	Lysine metabolism	2-aminoadipate	542-32-5;1118-90-7;	C00956	HMDB00510	0.87	0.204869	1.4	0.00929869	1.61	0.0109219	0.78	0.0393707	1.06	0.335918	1.35	0.0128396		0.240636	0.012272	0.0609338	0.0217452	0.115519	0.0965095
Amino acid	Phenylalanine & tyrosine metabolism	phenylalanine	63-91-2;	C00079	HMDB00159	0.56	0.00590649	0.52	0.0115867	0.94	0.572186	0.5	0.00370492	0.47	0.00343723	0.95	0.656784		0.0466908	0.0137367	0.373416	0.00526657	0.0066194	0.508655
Amino acid	Phenylalanine & tyrosine metabolism	tyrosine	60-18-4;	C00082	HMDB00158	0.62	0.00592529	0.6	0.00929916	0.96	0.616713	0.5	0.0156277	0.52	0.0161407	1.04	0.772817		0.0466908	0.012272	0.392318	0.0123315	0.0151101	0.551559
Amino acid	Phenylalanine & tyrosine metabolism	3-(4-hydroxyphenyl)lactate	6482-98-0;	C03672	HMDB00755	1.06	0.959412	1.05	0.772729	0.99	0.828899	1		2.67	< 0.001	2.67	< 0.001		0.622049	0.203147	0.450792		0.00227775	0.0154207
Amino acid	Phenylalanine & tyrosine metabolism	N-acetylphenylalanine	2018-61-3;	C03519	HMDB00512	1.12	0.53511	1.24	0.152691	1.11	0.519246	0.71	0.0663299	0.85	0.334602	1.2	0.259035		0.466167	0.0649187	0.355717	0.0324939	0.115519	0.340708
Amino acid	Phenylalanine & tyrosine metabolism	N-acetyltyrosine	537-55-3 ;		HMDB00866	1.2	0.406029	1.47	0.123843	1.23	0.29535	0.81	0.280886	0.86	0.312277	1.06	0.635028		0.397451	0.0563441	0.275356	0.0811496	0.110539	0.506768
Amino acid	Phenylalanine & tyrosine metabolism	phenylacetylglycine	500-98-1;	C05598	HMDB00821	0.09	0.00538125	0.07	0.00405911	0.77	0.266341	0.08	0.0240397	0.07	0.0210129	0.85	0.444539		0.0466908	0.011508	0.258011	0.0158969	0.0177041	0.429592
Amino acid	Tryptophan metabolism	kynurenine	2922-83-0;	C00328	HMDB00684	0.16	0.184643	0.51	0.617683	3.26	0.188806	0.13	< 0.001	0.13	< 0.001	1			0.227309	0.171529	0.220226	0.00222938	0.00400332
Amino acid	Tryptophan metabolism	tryptophan	73-22-3;	C00078	HMDB00929	0.6	0.00195411	0.59	0.011065	0.99	0.884329	0.51	0.00688015	0.54	0.0402015	1.06	0.791809		0.0466908	0.0136537	0.466668	0.0073773	0.028523	0.558305
Amino acid	Tryptophan metabolism	N-acetyltryptophan	1218-34-4;	C03137		0.98	0.882362	1.31	0.210762	1.33	0.193423	0.81	0.147876	0.83	0.193321	1.03	0.689129		0.604133	0.0766207	0.220226	0.0534028	0.0775615	0.527373
Amino acid	Valine, leucine and isoleucine metabolism	3-methyl-2-oxovalerate	51829-07-3;	C00671	HMDB03736	0.74	0.0511237	0.73	0.188209	1	0.907329	0.8	0.105774	0.94	0.605265	1.19	0.121997		0.116768	0.0727766	0.472713	0.0444699	0.183768	0.263627
Amino acid	Valine, leucine and isoleucine metabolism	isoleucine	73-32-5;	C00407	HMDB00172	0.58	0.00237765	0.5	0.00584854	0.87	0.221492	0.48	0.00331696	0.46	0.0123018	0.97	0.761674		0.0466908	0.0117311	0.234297	0.00526657	0.0132957	0.551559
Amino acid	Valine, leucine and isoleucine metabolism	leucine	61-90-5;	C00123	HMDB00687	0.54	0.0100814	0.56	0.012407	1.04	0.716578	0.48	< 0.001	0.5	0.0113725	1.04	0.710841		0.061108	0.0141644	0.415202	0.000420633	0.0125662	0.53688
Amino acid	Valine, leucine and isoleucine metabolism	valine	72-18-4;	C00183	HMDB00883	0.59	0.00330526	0.55	0.0426563	0.95	0.661908	0.52	< 0.001	0.55	0.00915521	1.06	0.618247		0.0466908	0.0284079	0.404307	0.00222938	0.012111	0.50176
Amino acid	Valine, leucine and isoleucine metabolism	4-methyl-2-oxopentanoate	816-66-0;	C00233	HMDB00695	0.9	0.505963	0.99	0.851841	1.1	0.669846	0.84	0.184064	0.99	0.934791	1.19	0.237431		0.455651	0.221582	0.406798	0.059595	0.257173	0.335828
Amino acid	Valine, leucine and isoleucine metabolism	isobutyrylcarnitine	25518-49-4;		HMDB00736	0.95	0.6871	1.32	0.181586	1.39	0.160606	0.85	0.0381795	1.08	0.669985	1.26	0.20006		0.529376	0.0717598	0.20556	0.021509	0.198938	0.314411
Amino acid	Valine, leucine and isoleucine metabolism	2-methylbutyroylcarnitine	31023-25-3;		HMDB00378	0.81	0.0448709	1.09	0.524763	1.35	0.0815564	0.76	0.00896434	0.86	0.133403	1.13	0.225289		0.109228	0.153423	0.153223	0.00868805	0.0624426	0.330678
Amino acid	Valine, leucine and isoleucine metabolism	isovalerylcarnitine			HMDB00688	0.86	0.241805	1.01	0.962634	1.17	0.28854	0.75	0.0304303	0.8	0.0629563	1.07	0.470148		0.274159	0.240264	0.273115	0.0186341	0.038229	0.440301
Amino acid	Valine, leucine and isoleucine metabolism	hydroxyisovaleroyl carnitine	99159-87-2;			0.92	0.49862	1.53	0.0278795	1.67	0.0192033	0.83	0.146036	1.11	0.40584	1.35	0.0655488		0.451619	0.0214842	0.0798298	0.0530787	0.132148	0.188353
Amino acid	Cysteine, methionine, SAM, taurine metabolism	cysteine	52-90-4;56-89-3;	C00097	HMDB00574	0.75	0.1243	1.85	0.011924	2.45	0.00547478	0.59	0.034542	0.84	0.494719	1.43	0.489707		0.198959	0.0138697	0.0563232	0.020484	0.154377	0.448187
Amino acid	Cysteine, methionine, SAM, taurine metabolism	cystathionine	535-34-2;	C02291	HMDB00099	1.14	0.104936	2	0.00943934	1.75	0.00876602	0.81	0.0300068	1.09	0.477229	1.35	0.0623464		0.175933	0.012272	0.0595994	0.0185767	0.149612	0.188353
Amino acid	Cysteine, methionine, SAM, taurine metabolism	hypotaurine	300-84-5;	C00519	HMDB00965	0.42	0.0144083	0.22	0.0189567	0.52	0.113012	0.42	0.0119269	0.32	0.0206571	0.76	0.279531		0.0756956	0.016807	0.176566	0.0106654	0.0176246	0.345169
Amino acid	Cysteine, methionine, SAM, taurine metabolism	taurine	107-35-7;	C00245	HMDB00251	0.74	0.0556722	0.44	0.00423909	0.6	0.0133331	0.52	0.00373936	0.4	< 0.001	0.77	0.0177482		0.121948	0.011508	0.0642509	0.00526657	0.00322675	0.0965095
Amino acid	Cysteine, methionine, SAM, taurine metabolism	S-adenosylhomocysteine (SAH)	979-92-0;	C00021	HMDB00939	1.03	0.851402	1.76	0.0260485	1.71	0.0289596	0.79	0.0205869	1.16	0.108538	1.46	0.00761706		0.597723	0.0203273	0.0944971	0.0144974	0.0550059	0.0846508
Amino acid	Cysteine, methionine, SAM, taurine metabolism	methionine	63-68-3;	C00073	HMDB00696	0.6	0.0107299	0.47	< 0.001	0.78	0.0446811	0.57	0.00919346	0.57	0.0031805	1.01	0.950413		0.0626303	0.00376198	0.115425	0.00868805	0.00654976	0.610817
Amino acid	Cysteine, methionine, SAM, taurine metabolism	N-acetylmethionine	65-82-7;	C02712	HMDB11745	0.71	0.160417	0.58	< 0.001	0.82	0.441906	0.53	0.00289829	0.53	0.00289829	1			0.216081	0.00430078	0.333349	0.0048364	0.00645982
Amino acid	Cysteine, methionine, SAM, taurine metabolism	homocysteine	454-29-5;	C00155	HMDB00742	1		5.3	0.0157987	5.3	0.0157987	1.34	0.574859	1.19	0.902716	0.89	0.701892			0.0165079	0.0699637	0.146541	0.249367	0.532707
Amino acid	Urea cycle; arginine-, proline-, metabolism	arginine	1119-34-2;	C00062	HMDB00517	0.7	0.0187368	0.65	0.0171755	0.93	0.538242	0.92	0.388855	0.84	0.313236	0.91	0.571916		0.0828031	0.0165445	0.362718	0.105945	0.110539	0.485046
Amino acid	Urea cycle; arginine-, proline-, metabolism	ornithine	3184-13-2;	C00077	HMDB03374	0.61	0.0267271	0.61	0.144694	1.01	0.905268	0.57	< 0.001	0.52	0.0250802	0.92	0.541906		0.0828031	0.0623792	0.472713	0.0022678	0.0201247	0.480195
Amino acid	Urea cycle; arginine-, proline-, metabolism	urea	57-13-6;	C00086	HMDB00294	0.54	0.0803208	0.77	0.0168051	1.43	0.193614	0.6	0.0392913	0.56	0.00676901	0.93	0.729624		0.154419	0.0165445	0.220226	0.0217452	0.00991847	0.543675
Amino acid	Urea cycle; arginine-, proline-, metabolism	proline	147-85-3;	C00148	HMDB00162	1	0.99691	1	0.966816	1	0.971039	0.7	0.0195602	0.68	0.0143944	0.97	0.733815		0.633514	0.240335	0.489024	0.0141941	0.0144809	0.543675
Amino acid	Urea cycle; arginine-, proline-, metabolism	N-acetylornithine	6205-08-9;	C00437	HMDB03357	0.49	0.0487288	0.43	0.0361183	0.87	0.499059	0.91	0.593577	0.7	0.22591	0.77	0.320752		0.114621	0.0256511	0.345708	0.147965	0.0885289	0.369665
Amino acid	Urea cycle; arginine-, proline-, metabolism	trans-4-hydroxyproline	51-35-4;	C01157	HMDB00725	1.1	0.613503	1.57	0.335799	1.43	0.0803119	0.86	0.213211	0.63	0.306246	0.74	0.41017		0.490797	0.107821	0.153206	0.0652803	0.110384	0.420321
Amino acid	Creatine metabolism	creatine	57-00-1;	C00300	HMDB00064	1.21	0.128984	1.31	0.0433154	1.08	0.457881	1.08	0.107426	1.16	0.121688	1.08	0.362713		0.19929	0.0284079	0.337951	0.0448296	0.0585865	0.397417
Amino acid	Butanoate metabolism	2-aminobutyrate	1492-24-6;	C02261	HMDB00650	0.77	0.375076	0.86	0.347418	1.12	0.588977	0.71	0.0239568	0.81	0.177164	1.14	0.420016		0.374123	0.110974	0.381024	0.0158969	0.0730912	0.420321
Amino acid	Polyamine metabolism	5-methylthioadenosine (MTA)	2457-80-9;	C00170	HMDB01173	0.91	0.282605	1.02	0.726113	1.12	0.223468	0.68	< 0.001	0.73	0.00940111	1.07	0.305501		0.311455	0.195069	0.234297	0.00222938	0.0121858	0.357382
Amino acid	Polyamine metabolism	putrescine	110-60-1;	C00134	HMDB01414	0.39	0.01881	0.21	0.0371402	0.53	0.15833	0.36	0.00483818	0.13	< 0.001	0.37	0.00925595		0.0828031	0.0260187	0.20556	0.00648968	0.00227775	0.0847118
Amino acid	Polyamine metabolism	spermidine	124-20-9;	C00315	HMDB01257	0.72	0.0233257	0.57	0.00907928	0.78	0.0126495	0.66	< 0.001	0.52	0.00201679	0.79	0.0225166		0.0828031	0.012272	0.0642509	0.00111737	0.00468749	0.109477
Amino acid	Polyamine metabolism	spermine	71-44-3;	C00750	HMDB01256	0.99	0.853978	0.95	0.467868	0.96	0.468295	0.65	< 0.001	0.7	0.0108578	1.06	0.42414		0.597723	0.141964	0.341571	0.00222938	0.0124042	0.420321
Amino acid	Guanidino and acetamido metabolism	4-guanidinobutanoate	463-003;463-00-3;	C01035	HMDB03464	1.53	0.00675164	1.38	0.0593566	0.91	0.388148	1.04	0.706678	1.12	0.297117	1.08	0.274265		0.0483658	0.0351852	0.323014	0.172345	0.108251	0.344129
Amino acid	Glutathione metabolism	glutathione, reduced (GSH)	70-18-8;	C00051	HMDB00125	0.84	0.173308	0.67	0.0193563	0.8	0.144976	0.63	< 0.001	0.62	< 0.001	0.99	0.831243		0.222058	0.016807	0.201983	0.00222938	0.00400332	0.577367
Amino acid	Glutathione metabolism	S-methylglutathione	2922-56-7;	C11347		0.74	0.0295471	0.56	0.00178767	0.75	0.0461899	0.56	0.0011073	0.4	< 0.001	0.71	0.0112894		0.088166	0.00787199	0.115425	0.00240544	0.00307645	0.0965095
Amino acid	Glutathione metabolism	5-oxoproline	98-79-3;	C01879	HMDB00267	0.61	0.00352842	0.44	< 0.001	0.72	0.0241455	0.58	< 0.001	0.48	< 0.001	0.84	0.037831		0.0466908	0.00441277	0.0903789	0.00222938	0.00227775	0.136884
Amino acid	Glutathione metabolism	glutathione, oxidized (GSSG)	103239-24-3;	C00127	HMDB03337	0.84	0.0744755	0.5	< 0.001	0.6	0.00318977	0.64	0.00699213	0.56	0.00430038	0.88	0.101615		0.152431	0.00430078	0.0395521	0.0073773	0.00778697	0.232814
Amino acid	Glutathione metabolism	cysteine-glutathione disulfide	13081-14-6;		HMDB00656	4.15	0.146724	3.66	0.157571	0.88	0.211009	0.6	0.100204	0.59	0.375112	0.98	0.54083		0.206459	0.0658058	0.225555	0.043424	0.125166	0.480195
Amino acid	Glutathione metabolism	ophthalmate	495-27-2;		HMDB05765	0.7	0.0592416	0.47	0.0148204	0.67	0.0567079	0.55	0.0201498	0.62	0.0408965	1.12	0.517587		0.127896	0.016163	0.130215	0.0143692	0.0287139	0.465489
Peptide	Dipeptide	glycylleucine	869-19-2;	C02155	HMDB00759	0.56	0.00455344	0.72	0.0691192	1.27	0.159587	0.74	0.0754128	0.88	0.303157	1.2	0.215695		0.0466908	0.0390927	0.20556	0.0363119	0.109858	0.322685
Peptide	Dipeptide	alanylleucine				0.87	0.170228	1.16	0.193713	1.33	0.0449402	0.7	0.0157601	0.87	0.275349	1.23	0.140256		0.219899	0.073007	0.115425	0.0123315	0.102612	0.276556
Peptide	Dipeptide	cysteinylglycine	19246-18-5;	C01419	HMDB00078	0.64	0.0151907	0.61	0.02177	0.95	0.638895	0.48	< 0.001	0.46	0.00916374	0.97	0.73048		0.0772268	0.0179866	0.398095	0.00222938	0.012111	0.543675
Peptide	gamma-glutamyl	gamma-glutamylvaline	2746-34-1;		HMDB11172	0.89	0.0757685	0.62	0.0600277	0.69	0.104683	0.77	0.158275	0.62	0.0176205	0.81	0.249363		0.152453	0.0352441	0.17307	0.0560797	0.0156221	0.340708
Peptide	gamma-glutamyl	gamma-glutamylleucine	2566-39-4;		HMDB11171	0.7	0.138043	0.54	0.00255954	0.77	0.292451	0.56	< 0.001	0.69	0.00297101	1.23	0.0130328		0.201084	0.00986203	0.274719	0.00222938	0.00645982	0.0965095
Peptide	gamma-glutamyl	gamma-glutamylisoleucine			HMDB11170	1	0.98019	0.87	0.047044	0.87	0.150647	0.67	< 0.001	0.93	0.34287	1.4	0.0178901		0.627953	0.029899	0.205272	0.00222938	0.116293	0.0965095
Peptide	gamma-glutamyl	gamma-glutamylcysteine	636-58-8;	C00669	HMDB01049	1.03	0.967027	1.8	0.142966	1.76	0.160901	0.95	0.734363	1.49	0.085577	1.58	0.101753		0.622049	0.0620682	0.20556	0.17756	0.0476533	0.232814
Peptide	gamma-glutamyl	gamma-glutamylglutamate	1116-22-9;			0.73	0.00892015	0.74	0.0905686	1.02	0.923694	0.98	0.813942	1.17	0.164527	1.19	0.159022		0.0573105	0.0477217	0.477229	0.19348	0.0706493	0.281687
Peptide	gamma-glutamyl	gamma-glutamylthreonine	5652-48-2;			0.68	0.0842293	0.41	0.021882	0.59	0.0866482	0.66	0.175981	0.55	0.0919684	0.84	0.45726		0.158029	0.0179866	0.157016	0.0592581	0.0488104	0.436464
Peptide	gamma-glutamyl	gamma-glutamylalanine	5875-41-2;			0.49	0.00402184	0.52	< 0.001	1.07	0.483975	0.37	0.0975362	0.84	0.571338	2.25	0.140423		0.0466908	0.00441277	0.343362	0.0425957	0.174252	0.276556
Carbohydrate	Aminosugars metabolism	erythronate	13752-84-6;		HMDB00613	1.23	0.154498	1.67	0.0175353	1.35	0.0402068	0.79	0.192252	0.78	0.127089	1	0.960001		0.215196	0.0166312	0.109312	0.0605075	0.0603252	0.610817
Carbohydrate	Aminosugars metabolism	N-acetylneuraminate	131-48-6;	C00270	HMDB00230	0.69	0.0450501	0.8	0.172403	1.16	0.264848	0.61	0.0309736	0.58	0.0271346	0.95	0.753345		0.109228	0.0699236	0.258011	0.0187628	0.0211471	0.551559
Carbohydrate	Fructose, mannose, galactose, starch, and sucrose metabolism	fructose	57-48-7;	C00095	HMDB00660	0.51	0.18606	0.43	0.118184	0.85	0.571655	0.41	0.00929765	0.37	0.113662	0.9	0.63627		0.227309	0.0557785	0.373416	0.00868805	0.0567491	0.506768
Carbohydrate	Fructose, mannose, galactose, starch, and sucrose metabolism	lactose	5965-66-2;	C00243	HMDB00186	0.62	0.180896	0.57	0.139768	0.93	0.729389	0.58	0.0251972	0.52	0.0509695	0.9	0.579267		0.22448	0.06111	0.4156	0.0161309	0.0336812	0.485046
Carbohydrate	Fructose, mannose, galactose, starch, and sucrose metabolism	mannitol	69-65-8;	C00392	HMDB00765	0.49	0.292909	0.53	0.327683	1.09	0.960011	0.62	0.0264208	0.45	0.267144	0.73	0.435291		0.312872	0.106885	0.486696	0.0167242	0.100594	0.425946
Carbohydrate	Fructose, mannose, galactose, starch, and sucrose metabolism	sorbitol	6706-59-8;	C00794	HMDB00247	0.6	0.546853	0.58	0.527598	0.97	0.961643	0.53	0.035395	0.44	0.156137	0.83	0.548032		0.470947	0.153423	0.486696	0.0207712	0.0696958	0.481731
Carbohydrate	Fructose, mannose, galactose, starch, and sucrose metabolism	maltotetraose	34612-38-9;	C02052	HMDB01296	2.31	0.561088	0.17	0.020222	0.08	0.656251	0.52	0.637597	1.6	0.459361	3.11	0.192728		0.478034	0.0173148	0.402836	0.156856	0.145921	0.309133
Carbohydrate	Fructose, mannose, galactose, starch, and sucrose metabolism	maltopentaose	34620-76-3;	C06218	HMDB12254	1		1		1		1		1		1
Carbohydrate	Glycolysis, gluconeogenesis, pyruvate metabolism	glucose-6-phosphate (G6P)	103192-55-8;	C00668	HMDB01401	0.74	0.139421	0.68	0.15798	0.92	0.698654	0.78	0.222981	0.93	0.687247	1.19	0.563382		0.201084	0.0658058	0.410572	0.0676734	0.203168	0.485046
Carbohydrate	Glycolysis, gluconeogenesis, pyruvate metabolism	glucose	50-99-7;	C00293	HMDB00122	0.14	0.00231766	0.08	< 0.001	0.55	0.0945791	0.15	0.028153	0.13	< 0.001	0.85	0.927268		0.0466908	0.00430078	0.162882	0.0176227	0.00227775	0.610817
Carbohydrate	Glycolysis, gluconeogenesis, pyruvate metabolism	Isobar: fructose 1,6-diphosphate, glucose 1,6-diphosphate				0.61	0.0264756	0.35	0.00448011	0.58	0.0102197	0.76	0.0171353	0.7	0.0272957	0.92	0.409791		0.0828031	0.011508	0.0609338	0.0130452	0.0211471	0.420321
Carbohydrate	Glycolysis, gluconeogenesis, pyruvate metabolism	2,3-diphosphoglycerate	102783-53-9;	C01159	HMDB01294	0.58	0.0356523	0.14	< 0.001	0.23	< 0.001	0.53	0.0464435	0.19	0.00407963	0.35	0.00323426		0.0936458	0.00430078	0.0279618	0.024453	0.00763828	0.0827456
Carbohydrate	Glycolysis, gluconeogenesis, pyruvate metabolism	pyruvate	127-17-3;	C00022	HMDB00243	1.07	0.718998	1.3	0.334704	1.22	0.479312	0.69	0.0692472	0.68	0.126372	0.97	0.84842		0.541891	0.107821	0.343362	0.0336306	0.0603252	0.586678
Carbohydrate	Glycolysis, gluconeogenesis, pyruvate metabolism	lactate	79-33-4;	C00186	HMDB00190	0.72	0.00672368	0.8	0.135813	1.12	0.415871	0.56	0.00582954	0.55	0.00736262	0.98	0.814036		0.0483658	0.0598384	0.326098	0.00723676	0.0105587	0.567951
Carbohydrate	Nucleotide sugars, pentose metabolism	arabitol	488-82-4;	C00474	HMDB01851	1.01	0.964054	1.79	0.0290288	1.78	0.066179	0.49	0.761084	0.42	0.70112	0.86	0.930526		0.622049	0.0220937	0.1384	0.182455	0.206133	0.610817
Carbohydrate	Nucleotide sugars, pentose metabolism	ribitol	488-81-3;	C00474	HMDB00508	0.68	0.703421	1.38	0.418563	2.04	0.182114	0.73	0.113417	0.88	0.538508	1.2	0.618423		0.538146	0.130322	0.219238	0.0466389	0.164986	0.50176
Carbohydrate	Nucleotide sugars, pentose metabolism	sedoheptulose-7-phosphate	2646-35-7;	C05382	HMDB01068	0.88	0.42265	1.16	0.698383	1.31	0.42265	0.74	0.0869929	0.46	0.00788027	0.62	0.0519587		0.40369	0.188835	0.326098	0.0401711	0.0108398	0.172002
Carbohydrate	Nucleotide sugars, pentose metabolism	UDP-glucose	117756-22-6;	C00029	HMDB00286	0.73	0.0807598	0.71	0.275774	0.98	0.805058	0.73	0.0941988	0.64	0.0652697	0.88	0.464147		0.154419	0.0936928	0.445614	0.0417861	0.0389323	0.43969
Carbohydrate	Nucleotide sugars, pentose metabolism	UDP-glucuronate	28053-08-9;63700-19-6;	C00167	HMDB00935	0.74	0.100249	0.58	0.0186995	0.78	0.0679798	0.58	0.00421144	0.58	0.0352579	1	0.922755		0.174371	0.016807	0.1384	0.00578678	0.0261152	0.610817
Carbohydrate	Nucleotide sugars, pentose metabolism	UDP-N-acetylglucosamine	91183-98-1;	C00043	HMDB00290	0.88	0.303414	0.96	0.628948	1.09	0.527266	0.78	0.102501	0.83	0.177307	1.06	0.47458		0.318784	0.173874	0.357263	0.0440808	0.0730912	0.440301
Carbohydrate	Nucleotide sugars, pentose metabolism	xylonate	73686-31-7;	C00502,C05411		1.33	0.631919	1.95	0.00443691	1.46	0.42915	0.85	0.360172	0.6	0.031114	0.71	0.148442		0.502977	0.011508	0.328476	0.0999548	0.0233018	0.278259
Carbohydrate	Nucleotide sugars	UDP-galactose	2956-16-3;91183-98-1;	C00052	HMDB000302	1.35	0.579041	0.49	0.890546	0.36	0.456212	0.42	0.046023	0.18	0.1157	0.43	0.212724		0.482835	0.22593	0.337951	0.024453	0.0569234	0.32133
Energy	Krebs cycle	citrate	77-92-9;	C00158	HMDB00094	0.97	0.788345	0.85	0.124298	0.87	0.306738	0.85	0.134596	0.84	0.147892	0.99	0.910863		0.58057	0.0563441	0.28384	0.050319	0.0679596	0.610817
Energy	Krebs cycle	cis-aconitate	585-84-2;	C00417	HMDB00072	1.51	0.0661584	1.14	0.204613	0.75	0.168051	1.21	0.18058	1.31	0.0160467	1.09	0.418459		0.140898	0.075084	0.20556	0.0594928	0.0151101	0.420321
Energy	Krebs cycle	alpha-ketoglutarate	305-72-6;328-50-7;22202-68-2;	C00026	HMDB00208	1.98	0.820318	1.66	0.938484	0.84	0.884591	1.15	0.608305	1.53	0.706451	1.33	0.929489		0.590323	0.235188	0.466668	0.150306	0.206133	0.610817
Energy	Krebs cycle	succinate	110-15-6;	C00042	HMDB00254	0.79	0.0327991	1.03	0.88911	1.31	0.104535	0.58	0.00111014	0.72	0.0497441	1.25	0.130057		0.0923052	0.22593	0.17307	0.00240544	0.0334554	0.269802
Energy	Krebs cycle	fumarate	100-17-8;	C00122	HMDB00134	0.8	0.0223159	0.63	0.0190626	0.78	0.0995765	0.59	0.00940723	0.46	0.0033968	0.77	0.109917		0.0828031	0.016807	0.169139	0.00868805	0.0066194	0.244308
Energy	Krebs cycle	malate	6915-15-7;	C00149	HMDB00156	0.72	0.00406072	0.57	0.0469115	0.79	0.203539	0.56	0.0067187	0.43	0.00189359	0.77	0.0429699		0.0466908	0.029899	0.220226	0.0073773	0.00455832	0.150662
Energy	Krebs cycle	succinyl CoA	108347-97-3;	C00091	HMDB01022	2.73	0.11859	3.29	0.0931947	1.21	0.191491	2.4	0.16183	2.68	0.140051	1.12	0.292637		0.194683	0.0482755	0.220226	0.0566269	0.0651021	0.350234
Energy	Oxidative phosphorylation	acetylphosphate	94249-01-1;	C00227	HMDB01494	1.01	0.725509	0.54	0.00538446	0.53	0.00416587	0.69	0.0132594	0.51	0.00161867	0.73	0.0248616		0.541891	0.0117311	0.0469594	0.0114922	0.00436411	0.117055
Energy	Oxidative phosphorylation	phosphate	7664-38-2 ;	C00009	HMDB01429	0.89	0.055713	0.76	0.00931952	0.86	0.072275	0.76	0.0368635	0.76	0.0550688	1	0.950611		0.121948	0.012272	0.144546	0.0211914	0.0346896	0.610817
Energy	Oxidative phosphorylation	pyrophosphate (PPi)	1466-09-3;	C00013	HMDB00250	0.76	0.205019	0.28	0.151411	0.37	0.200437	0.72	0.134859	0.41	0.0229497	0.57	0.0738466		0.240636	0.0648217	0.220226	0.050319	0.018637	0.188353
Lipid	Essential fatty acid	dihomo-linolenate (20:3n3 or n6)		C03242	HMDB02925	1.07	0.913985	0.66	0.100441	0.61	0.200129	0.38	0.170538	0.7	0.316324	1.84	0.285473		0.612095	0.050104	0.220226	0.0585824	0.111047	0.34973
Lipid	Essential fatty acid	docosapentaenoate (n3 DPA; 22:5n3)	2234-74-4 ;	C16513	HMDB01976	0.75	0.287319	0.34	0.0115675	0.45	0.0323814	0.58	0.521892	0.9	0.891266	1.57	0.172269		0.312872	0.0137367	0.100379	0.135491	0.248239	0.294535
Lipid	Essential fatty acid	docosahexaenoate (DHA; 22:6n3)	6217-54-5;	C06429	HMDB02183	0.62	0.0232164	0.55	0.0505722	0.9	0.561036	0.45	0.0144179	0.51	0.0177271	1.13	0.387037		0.0828031	0.0308684	0.372014	0.0117718	0.0156221	0.409644
Lipid	Medium chain fatty acid	caprylate (8:0)	124-07-2;	C06423	HMDB00482	0.72	0.571306	0.03	0.183915	0.04	0.42265	0.43	0.213161	0.31	0.172657	0.71	0.952382		0.481481	0.0717604	0.326098	0.0652803	0.0730912	0.610817
Lipid	Medium chain fatty acid	pelargonate (9:0)	112-05-0;	C01601	HMDB00847	0.99	0.84667	0.56	< 0.001	0.56	0.00230912	0.78	0.0245494	0.71	< 0.001	0.91	0.192546		0.597723	0.00441277	0.0395521	0.0158969	0.00322675	0.309133
Lipid	Medium chain fatty acid	caprate (10:0)	112-37-8;	C01571	HMDB00511	0.89	0.319282	0.55	0.00775063	0.62	0.00307874	0.9	0.245647	0.77	0.043408	0.86	0.159236		0.327341	0.0121009	0.0395521	0.0720556	0.0298552	0.281687
Lipid	Medium chain fatty acid	undecanoate (11:0)	334-48-5;		HMDB00947	0.91	0.538345	0.36	0.211286	0.4	0.672548	1.06	0.980023	1	0.993868	0.94	0.973961		0.466167	0.0766207	0.406798	0.224937	0.270118	0.615997
Lipid	Medium chain fatty acid	laurate (12:0)	143-07-7;	C02679	HMDB00638	1.01	0.910353	0.51	< 0.001	0.51	< 0.001	0.89	0.152681	0.7	0.00967545	0.79	0.031299		0.612095	0.00430078	0.0279618	0.0547868	0.0122952	0.121743
Lipid	Long chain fatty acid	myristate (14:0)	544-63-8;	C06424	HMDB00806	1.06	0.717638	0.56	0.00749452	0.53	0.010756	0.79	0.077474	0.73	0.0396326	0.93	0.267491		0.541891	0.0121009	0.0609338	0.0369883	0.0284185	0.341131
Lipid	Long chain fatty acid	myristoleate (14:1n5)	544-64-9 ;	C08322	HMDB02000	0.77	0.308875	0.74	0.25518	0.97	0.624516	0.85	0.499926	1.12	0.636138	1.32	0.267156		0.320582	0.0878857	0.392318	0.130389	0.192275	0.341131
Lipid	Long chain fatty acid	pentadecanoate (15:0)	1002-84-2;	C16537	HMDB00826	0.84	0.368603	0.77	0.220139	0.91	0.729268	0.92	0.669727	0.75	0.195021	0.81	0.579861		0.370008	0.0789027	0.4156	0.164044	0.0777808	0.485046
Lipid	Long chain fatty acid	palmitate (16:0)	57-10-3;	C00249	HMDB00220	1.1	0.536992	0.66	0.0747918	0.61	0.0468784	0.75	0.17809	0.8	0.283069	1.07	0.649561		0.466167	0.0411532	0.115425	0.0592581	0.10426	0.507854
Lipid	Long chain fatty acid	palmitoleate (16:1n7)	373-49-9;	C08362	HMDB03229	1.06	0.688598	0.9	0.525789	0.85	0.395015	0.82	0.334075	0.91	0.647581	1.11	0.277417		0.529376	0.153423	0.326098	0.0931714	0.19486	0.345169
Lipid	Long chain fatty acid	margarate (17:0)	506-12-7;		HMDB02259	1.07	0.846755	0.71	0.0525998	0.67	0.140061	0.78	0.22343	0.74	0.159703	0.95	0.258331		0.597723	0.0317913	0.201943	0.0676734	0.0698987	0.340708
Lipid	Long chain fatty acid	10-heptadecenoate (17:1n7)	29743-97-3;			1.08	0.799394	0.76	0.119431	0.7	0.186715	0.66	0.137614	0.83	0.446637	1.26	0.168164		0.583255	0.0557785	0.220226	0.0510048	0.144041	0.293264
Lipid	Long chain fatty acid	stearate (18:0)	57-11-4;	C01530	HMDB00827	0.74	0.00909123	0.65	0.0170872	0.89	0.244515	0.72	0.0186825	0.76	0.0370762	1.05	0.576905		0.0573105	0.0165445	0.246496	0.0138488	0.0271634	0.485046
Lipid	Long chain fatty acid	oleate (18:1n9)	112-80-1;	C00712	HMDB00207	0.82	0.103092	0.77	0.0734347	0.94	0.589989	0.71	0.104103	0.8	0.174295	1.13	0.514112		0.1747	0.0407852	0.381024	0.0444305	0.0730912	0.465052
Lipid	Long chain fatty acid	cis-vaccenate (18:1n7)	693-72-1;	C08367		0.76	0.138936	0.68	0.0496147	0.91	0.604314	0.91	0.533588	0.81	0.0501315	0.88	0.543198		0.201084	0.0305868	0.388253	0.137892	0.0334554	0.480195
Lipid	Long chain fatty acid	linoleate (18:2n6)	60-33-3;	C01595	HMDB00673	1.07	0.778382	0.8	0.227233	0.75	0.230762	0.75	0.204062	0.93	0.734515	1.23	0.184474		0.578641	0.0809748	0.236477	0.0631656	0.213398	0.305336
Lipid	Long chain fatty acid	nonadecanoate (19:0)	646-30-0;	C16535	HMDB00772	1	0.960439	0.62	0.0937605	0.62	0.143163	0.67	0.117546	0.82	0.401609	1.21	0.353528		0.622049	0.0482755	0.201983	0.0470298	0.131405	0.3901
Lipid	Long chain fatty acid	10-nonadecenoate (19:1n9)	73033-09-7;			0.45	0.668718	0.93	0.608495	2.04	0.123995	0.79	0.315874	0.96	0.661938	1.21	0.367868		0.524323	0.170513	0.1875	0.0894234	0.197418	0.400247
Lipid	Long chain fatty acid	eicosenoate (20:1n9 or 11)			HMDB02231	0.93	0.643476	1	0.894398	1.07	0.75217	0.81	0.169525	1.68	0.0433222	2.06	0.0272978		0.507896	0.225977	0.425875	0.0585824	0.0298552	0.117055
Lipid	Long chain fatty acid	dihomo-linoleate (20:2n6)	2091-39-6;	C16525		0.99	0.87182	1.29	0.332846	1.3	0.367846	0.86	0.228785	1.85	0.0153081	2.14	0.0194531		0.601961	0.107821	0.317111	0.0689248	0.0151101	0.0976335
Lipid	Long chain fatty acid	mead acid (20:3n9)	20590-32-3;		HMDB10378	0.88	0.537974	1.12	0.754864	1.27	0.462614	0.74	0.134684	1.62	0.0650298	2.18	0.0312779		0.466167	0.199798	0.339423	0.050319	0.0389323	0.121743
Lipid	Long chain fatty acid	arachidonate (20:4n6)	506-32-1;	C00219	HMDB01043	0.7	0.0930362	0.44	0.0110738	0.63	0.0740683	0.49	0.0327158	0.52	0.0285828	1.07	0.557128		0.166618	0.0136537	0.145781	0.0196074	0.0218927	0.484254
Lipid	Long chain fatty acid	docosadienoate (22:2n6)	7370-49-2 ;	C16533		1.49	0.175327	2.52	0.0394437	1.69	0.15983	0.61	0.120717	1.47	0.28564	2.41	0.0532277		0.222091	0.0270183	0.20556	0.0475579	0.104635	0.172532
Lipid	Long chain fatty acid	docosatrienoate (22:3n3)	59708-86-0 ;	C16534	HMDB02823	0.54	0.395009	0.57	0.46977	1.05	0.760037	1.23	0.560273	2.94	0.0178465	2.4	0.0376921		0.38908	0.141964	0.427853	0.143472	0.0156221	0.136884
Lipid	Fatty acid, ester	n-Butyl Oleate	142-77-8;			0.87	0.644545	0.58	0.387867	0.67	0.423414	1.53	0.413177	1.39	0.451051	0.91	0.570707		0.507896	0.123255	0.326098	0.110843	0.144252	0.485046
Lipid	Fatty acid, monohydroxy	2-hydroxystearate	629-22-1;	C03045		1.89	0.826761	1.12	0.981232	0.59	0.812189	0.28	0.198314	0.71	0.461128	2.51	0.715984		0.592256	0.242938	0.445614	0.0617256	0.145921	0.538152
Lipid	Fatty acid, monohydroxy	2-hydroxypalmitate	764-67-0;			1.58	0.194093	1.24	0.74175	0.79	0.492903	0.69	0.19486	0.81	0.433414	1.18	0.145542		0.235298	0.197956	0.343362	0.0609876	0.140448	0.278259
Lipid	Fatty acid, dicarboxylate	2-hydroxyglutarate	40951-21-1;	C02630	HMDB00606	0.78	0.00518275	1.08	0.476782	1.38	0.0405525	0.53	0.00136044	0.48	0.00112507	0.9	0.289906		0.0466908	0.142684	0.109312	0.00273724	0.00400332	0.349752
Lipid	Fatty acid metabolism (also BCAA metabolism)	propionylcarnitine	17298-37-2 ;	C03017	HMDB00824	1.3	0.0182857	1.26	0.016759	0.97	0.655536	1.11	0.165644	1.11	0.196354	1	0.911386		0.0828031	0.0165445	0.402836	0.0576037	0.0778516	0.610817
Lipid	Fatty acid metabolism (also BCAA metabolism)	butyrylcarnitine	25576-40-3;	C02862	HMDB02013	0.76	0.0403805	0.91	0.569819	1.2	0.415669	0.64	0.023179	0.64	0.0139653	1	0.924085		0.101155	0.162632	0.326098	0.0157328	0.0143814	0.610817
Lipid	Fatty acid metabolism	valerylcarnitine			HMDB13128	1.26	0.206153	2.59	0.00332706	2.05	0.00730048	1.06	0.587417	1.5	0.025622	1.42	0.00817001		0.240636	0.0113949	0.0595994	0.147965	0.0203175	0.0847118
Lipid	Carnitine metabolism	deoxycarnitine	6249-56-5;	C01181	HMDB01161	1.19	0.0547787	1.25	0.0985139	1.05	0.653678	0.87	0.144139	0.99	0.824576	1.13	0.339631		0.121948	0.050053	0.402836	0.052729	0.235396	0.381102
Lipid	Carnitine metabolism	carnitine	461-05-2;	C00487	HMDB00062	0.99	0.895851	0.98	0.778994	0.99	0.838576	0.88	0.178157	0.82	0.0718237	0.93	0.104501		0.608554	0.203491	0.454064	0.0592581	0.0410264	0.235637
Lipid	Carnitine metabolism	3-dehydrocarnitine	10457-99-5;	C02636	HMDB12154	1	0.885508	1.18	0.394644	1.17	0.275023	0.75	0.191405	0.88	0.521502	1.18	0.301994		0.604133	0.124766	0.262322	0.0605075	0.161242	0.355956
Lipid	Carnitine metabolism	acetylcarnitine	5080-50-2;	C02571	HMDB00201	1	0.950299	1.3	0.0630054	1.3	0.0900285	0.86	0.230677	0.89	0.339297	1.03	0.627292		0.622049	0.0363009	0.159475	0.0691252	0.116089	0.50569
Lipid	Carnitine metabolism	oleoylcarnitine			HMDB05065	0.91	0.456456	0.78	0.319334	0.86	0.457317	0.7	0.844877	1.59	0.392206	2.28	0.258809		0.427591	0.104716	0.337951	0.199153	0.128955	0.340708
Lipid	Glycerolipid metabolism	choline phosphate	72556-74-2;	C00588	HMDB01565	1.15	0.177049	0.29	< 0.001	0.26	< 0.001	1	0.951804	0.49	0.0158483	0.48	0.0159307		0.222091	0.00376198	0.00416688	0.221576	0.0151101	0.0965095
Lipid	Glycerolipid metabolism	ethanolamine	141-43-5;	C00189	HMDB00149	0.6	0.809686	1.15	0.665969	1.91	0.263427	0.43	0.118542	0.65	0.374909	1.52	0.206849		0.586432	0.181664	0.258011	0.0470298	0.125166	0.318643
Lipid	Glycerolipid metabolism	phosphoethanolamine	1071-23-4;	C00346	HMDB00224	0.04	0.0373303	0.02	0.00663489	0.4	0.486877	0.02	0.0121609	0.02	0.00566973	0.77	0.770418		0.0964459	0.0117648	0.343362	0.0107047	0.00888732	0.551559
Lipid	Glycerolipid metabolism	glycerophosphoethanolamine	33049-08-0;	C01233	HMDB00114	0.33	0.111404	0.48	0.0812636	1.48	0.406918	0.13	0.0136348	0.17	0.00461542	1.26	0.42265		0.184812	0.043384	0.326098	0.0116384	0.00778697	0.420321
Lipid	Glycerolipid metabolism	glycerol 3-phosphate (G3P)	29849-82-9;	C00093	HMDB00126	0.66	0.0714465	0.74	0.197761	1.12	0.69644	0.55	0.00629434	0.68	0.0706695	1.24	0.242949		0.148156	0.073889	0.410572	0.00723676	0.0407121	0.340536
Lipid	Glycerolipid metabolism	glycerophosphorylcholine (GPC)	28319-77-9;	C00670	HMDB00086	0.89	0.583663	0.57	0.0485752	0.64	0.0557791	0.89	0.246851	0.79	0.154697	0.89	0.374909		0.484129	0.0302485	0.130215	0.0720556	0.0695134	0.401858
Lipid	Glycerolipid metabolism	cytidine 5'-diphosphocholine	33818-15-4;	C00307	HMDB01413	0.93	0.578452	1.41	0.17613	1.52	0.123507	0.74	0.0595128	1.14	0.260798	1.54	0.019163		0.482835	0.0705078	0.1875	0.0296703	0.0996019	0.0976335
Lipid	Glycerolipid metabolism	cytidine-5'-diphosphoethanolamine	72842-05-8;	C00570	HMDB01564	1.83	0.0214457	0.67	0.110293	0.37	0.00913242	0.97	0.804057	0.51	0.0521057	0.52	0.0702477		0.0828031	0.0535388	0.0595994	0.19194	0.0337513	0.188353
Lipid	Inositol metabolism	myo-inositol	87-89-8;	C00137	HMDB00211	1.21	0.253506	1.72	0.0315218	1.41	0.027196	0.59	0.0245437	0.57	0.0525779	0.96	0.793034		0.285373	0.023413	0.0921631	0.0158969	0.0337513	0.558305
Lipid	Inositol metabolism	inositol 1-phosphate (I1P)	106032-59-1;		HMDB00213	0.83	0.0214626	0.89	0.200427	1.08	0.344212	0.89	0.392004	1.12	0.17726	1.26	0.16964		0.0828031	0.0739884	0.304866	0.106174	0.0730912	0.293264
Lipid	Inositol metabolism	scyllo-inositol	488-59-5;	C06153	HMDB06088	1.3	0.319866	1.81	0.0939689	1.4	0.059284	0.56	0.00364143	0.56	0.101651	1	0.853955		0.327341	0.0482755	0.132308	0.00526657	0.052704	0.587893
Lipid	Inositol metabolism	myo-inositol hexakisphosphate	83-86-3;	C01204	HMDB03502	0.82		0.62		0.75		0.68		0.56		0.83
Lipid	Lysolipid	1-palmitoylglycerophosphoethanolamine			HMDB11503	1.26	0.454396	1.22	0.536458	0.97	0.911876	0.53	0.104984	0.56	0.149982	1.06	0.657125		0.427591	0.155267	0.473094	0.0444695	0.0683053	0.508655
Lipid	Lysolipid	2-palmitoleoylglycerophosphoethanolamine				0.78	0.48894	0.68	0.231908	0.87	0.974131	0.77	0.238038	1.12	0.87185	1.46	0.377098		0.445412	0.0821655	0.489024	0.0703452	0.244854	0.401858
Lipid	Lysolipid	1-stearoylglycerophosphoethanolamine	69747-55-3;		HMDB11130	1.04	0.913545	0.83	0.451886	0.8	0.566899	0.51	0.123935	0.69	0.356572	1.36	0.134945		0.612095	0.138169	0.373416	0.0484868	0.12017	0.276258
Lipid	Lysolipid	1-oleoylglycerophosphoethanolamine			HMDB11506	0.91	0.783552	1.07	0.880747	1.17	0.677042	0.55	0.0855046	0.97	0.97859	1.77	0.00593536		0.579749	0.22593	0.407529	0.0400842	0.267043	0.0839511
Lipid	Lysolipid	2-oleoylglycerophosphoethanolamine				0.57	0.127132	0.5	0.032269	0.88	0.773192	0.81	0.384378	0.67	0.119487	0.82	0.401782		0.198959	0.0236827	0.431861	0.105632	0.0583606	0.419543
Lipid	Lysolipid	1-arachidonoylglycerophosphoethanolamine			HMDB11517	0.33	0.16945	0.19	0.0990526	0.58	0.8823	0.12	0.0607893	0.16	0.0936681	1.41	0.909291		0.219899	0.050053	0.466668	0.0300409	0.0489417	0.610817
Lipid	Lysolipid	2-arachidonoylglycerophosphoethanolamine				0.81	0.432293	0.5	0.0686257	0.62	0.154337	0.72	0.141761	0.79	0.266391	1.1	0.478119		0.410414	0.0390927	0.20556	0.0521981	0.100594	0.440301
Lipid	Lysolipid	2-docosapentaenoylglycerophosphoethanolamine				0.9	0.717348	0.74	0.28137	0.83	0.241468	0.57	0.42265	0.73	0.705784	1.29	0.42265		0.541891	0.0947874	0.24542	0.112314	0.206133	0.420321
Lipid	Lysolipid	2-docosahexaenoylglycerophosphoethanolamine				1.03	0.924886	0.61	0.276601	0.59	0.341355	0.97	0.987369	1.04	0.851678	1.08	0.80196		0.612095	0.0936928	0.30451	0.225202	0.24019	0.562046
Lipid	Lysolipid	1-myristoylglycerophosphocholine	20559-16-4;		HMDB10379	1.16	0.592238	1.01	0.867793	0.87	0.626461	1.28	0.329836	1.97	0.0626062	1.54	0.143653		0.485904	0.223842	0.392318	0.0924468	0.038229	0.278259
Lipid	Lysolipid	2-myristoylglycerophosphocholine				1.32	0.477799	1.18	0.541043	0.89	0.62615	1.32	0.294113	1.68	0.13076	1.27	0.451355		0.437793	0.155863	0.392318	0.0841083	0.0616334	0.433486
Lipid	Lysolipid	1-palmitoylglycerophosphocholine	17364-16-8;	C04102		0.9	0.519172	0.92	0.565146	1.02	0.886083	1.01	0.977692	1.25	0.312461	1.24	0.340474		0.46489	0.162049	0.466668	0.224937	0.110539	0.381102
Lipid	Lysolipid	2-palmitoylglycerophosphocholine				1.07	0.925997	0.87	0.401124	0.81	0.52301	1.09	0.592188	1.27	0.27555	1.16	0.466292		0.612095	0.125527	0.356327	0.147965	0.102612	0.43969
Lipid	Lysolipid	1-palmitoleoylglycerophosphocholine				0.38	0.463248	1.47	0.448422	3.84	0.147179	0.55	0.238494	0.74	0.278204	1.36	0.961846		0.428471	0.138169	0.202775	0.0703452	0.103031	0.610817
Lipid	Lysolipid	2-palmitoleoylglycerophosphocholine				1.47	0.415824	1.24	0.592727	0.85	0.730672	1.43	0.17474	2.52	0.0154705	1.75	0.0435757		0.40369	0.166866	0.4156	0.0592581	0.0151101	0.150662
Lipid	Lysolipid	1-stearoylglycerophosphocholine	19420-57-6;			0.67	0.0267957	0.66	0.0718621	0.99	0.888198	0.79	0.171688	0.98	0.830258	1.25	0.234429		0.0828031	0.0402746	0.466668	0.0586201	0.235396	0.335828
Lipid	Lysolipid	1-oleoylglycerophosphocholine	19420-56-5;	C03916	HMDB02815	0.89	0.600144	0.94	0.774381	1.05	0.695955	0.88	0.590468	1.17	0.524063	1.33	0.250145		0.485904	0.203147	0.410572	0.147965	0.161294	0.340708
Lipid	Lysolipid	2-oleoylglycerophosphocholine				1.09	0.840487	1	0.885942	0.92	0.79272	1.09	0.60085	1.15	0.467099	1.06	0.768062		0.597723	0.22593	0.440783	0.149118	0.14712	0.551559
Lipid	Lysolipid	1-linoleoylglycerophosphocholine		C04100		35.82	0.00357998	26.71	0.194216	0.75	0.433657	1.59	0.38928	2.95	0.250626	1.85	0.128937		0.0466908	0.073007	0.32989	0.105945	0.0965308	0.269802
Lipid	Lysolipid	2-linoleoylglycerophosphocholine				1.67	0.383343	2.23	0.304926	1.34	0.515046	0.82	0.436863	1.82	0.104217	2.21	0.050852		0.379964	0.100525	0.3548	0.115546	0.0536223	0.171998
Lipid	Lysolipid	2-arachidonoylglycerophosphocholine				0.55	0.137899	0.35	0.0480319	0.64	0.333174	0.57	0.0530483	0.68	0.177841	1.18	0.594		0.201084	0.0302153	0.30155	0.026924	0.0730912	0.494216
Lipid	Lysolipid	2-docosapentaenoylglycerophosphocholine				1.41	0.568109	0.79	0.861626	0.56	0.422075	0.42	0.134871	0.44	0.184575	1.03	0.789232		0.48136	0.223186	0.326098	0.050319	0.0744962	0.558305
Lipid	Lysolipid	2-docosahexaenoylglycerophosphocholine				1.05	0.962976	0.59	0.127275	0.56	0.165518	0.75	0.325736	1.08	0.773762	1.45	0.212714		0.622049	0.0570265	0.20556	0.0917541	0.222879	0.32133
Lipid	Lysolipid	1-palmitoylglycerophosphoinositol				1.02	0.874685	1.07	0.727768	1.05	0.812188	1.12	0.188992	1.68	0.0874125	1.5	0.126229		0.601961	0.195069	0.445614	0.0601534	0.0476533	0.269034
Lipid	Lysolipid	1-stearoylglycerophosphoinositol				0.83	0.346843	0.68	0.0431759	0.81	0.319616	1.08	0.499253	1.93	0.0933336	1.79	0.121695		0.352657	0.0284079	0.291406	0.130389	0.0489417	0.263627
Lipid	Lysolipid	1-oleoylglycerophosphoinositol				1.08	0.683276	1.35	0.24606	1.25	0.378496	1.41	0.0860932	1.88	0.00781741	1.33	0.0985804		0.529376	0.0859264	0.321454	0.0400842	0.0108398	0.232814
Lipid	Lysolipid	1-arachidonoylglycerophosphoinositol				0.59	0.07678	0.23	0.119019	0.38	0.201892	0.46	0.297264	1.02	0.831187	2.22	0.289987		0.152453	0.0557785	0.220226	0.0845799	0.235396	0.349752
Lipid	Lysolipid	1-oleoylglycerophosphoserine				0.68	0.158084	0.68	0.178362	1	0.978928	1.1	0.72657	1.3	0.309028	1.18	0.478261		0.215543	0.0709404	0.489451	0.176433	0.110539	0.440301
Lipid	Monoacylglycerol	2-palmitoylglycerol (2-monopalmitin)	23470-00-0;			0.54	0.857149	0.15	0.42265	0.27	0.42265	1		8.51	0.183538	8.51	0.183538		0.597723	0.130934	0.326098		0.0744962	0.305336
Lipid	Monoacylglycerol	1-oleoylglycerol (1-monoolein)	111-03-5;		HMDB11567	0.57	0.81119	0.95	0.61379	1.65	0.381876	0.09	0.183967	1.23	0.975534	13.69	0.198767		0.586432	0.171219	0.322118	0.059595	0.267043	0.314411
Lipid	Sphingolipid	sphinganine	3102-56-5;	C00836	HMDB00269	0.81	0.077388	0.93	0.510205	1.15	0.204247	0.77	0.130944	1.24	0.163303	1.61	0.00411812		0.152453	0.151219	0.220226	0.050319	0.0706493	0.0827456
Lipid	Sphingolipid	sphingosine	123-78-4;	C00319	HMDB00252	1.07	0.353582	1.04	0.294106	0.98	0.727992	0.83	0.0447987	1.09	0.148215	1.32	0.0150068		0.357205	0.0974798	0.4156	0.024453	0.0679596	0.0965095
Lipid	Sphingolipid	palmitoyl sphingomyelin				0.77	0.00552286	0.84	0.135889	1.1	0.377571	0.54	< 0.001	0.59	0.00115524	1.1	0.159323		0.0466908	0.0598384	0.321454	0.00222938	0.00400332	0.281687
Lipid	Sphingolipid	stearoyl sphingomyelin	85187-10-6;85187-10-6 ;	C00550	HMDB01348	1.16	0.56115	1	0.915089	0.86	0.554392	0.46	0.0915181	0.38	0.0888484	0.83	0.648569		0.478034	0.230261	0.369585	0.0413095	0.0476533	0.507854
Lipid	Sterol/Steroid	lathosterol	80-99-9 ;	C01189	HMDB01170	1.03	0.928251	1.86	0.0378795	1.8	0.0597537	1.4	0.178816	2.24	0.00119832	1.6	0.0727478		0.612095	0.0262385	0.132308	0.0592581	0.00400332	0.188353
Lipid	Sterol/Steroid	cholesterol	57-88-5;	C00187	HMDB00067	0.91	0.0813256	0.91	0.247994	1.01	0.950886	0.86	0.00208339	1.07	0.158804	1.24	0.00921915		0.154419	0.0859264	0.485212	0.00366785	0.0698987	0.0847118
Lipid	Sterol/Steroid	dihydrocholesterol	80-97-7;		HMDB00908	2.36	0.203787	2.51	0.188881	1.06	0.69671	0.65	0.398119	0.59	0.343343	0.9	0.933279		0.240636	0.0727766	0.410572	0.107314	0.116293	0.610817
Lipid	Sterol/Steroid	7-alpha-hydroxycholesterol	566-27-8;	C03594	HMDB01496	0.05	0.42265	1.31	0.292752	27.57	< 0.001	0.69	0.947711	0.5	0.90021	0.73	0.951493		0.40369	0.0974798	0.0279618	0.221539	0.249367	0.610817
Lipid	Sterol/Steroid	7-beta-hydroxycholesterol	566-27-8;	C03594	HMDB06119	0.48	0.309194	0.7	0.0816325	1.45	0.41995	0.97	0.759076	0.16	0.0890812	0.17	0.0889047		0.320582	0.043384	0.326098	0.182455	0.0476533	0.219561
Nucleotide	Purine metabolism, (hypo)xanthine/inosine containing	xanthine	69-89-6;	C00385	HMDB00292	0.57	0.0347675	1.16	0.257094	2.04	0.0225134	0.8	0.113112	1.07	0.886923	1.34	0.691474		0.0936458	0.0880528	0.0872372	0.0466389	0.248054	0.527373
Nucleotide	Purine metabolism, (hypo)xanthine/inosine containing	hypoxanthine	68-94-0;	C00262	HMDB00157	1.1	0.272124	3.74	0.0240568	3.38	0.0201605	1.31	0.0476617	3.95	0.0223688	3.02	0.0263407		0.302017	0.0195141	0.08064	0.0246339	0.0183868	0.117055
Nucleotide	Purine metabolism, (hypo)xanthine/inosine containing	inosine	58-63-9;	C00294	HMDB00195	1.15	0.170215	2.3	0.00302913	2	0.013858	0.86	0.115489	1.67	0.0463662	1.93	0.0289618		0.219899	0.0109848	0.0642509	0.0468076	0.0315677	0.118581
Nucleotide	Purine metabolism, (hypo)xanthine/inosine containing	inosine 5'-monophosphate (IMP)	4691-65-0;	C00130	HMDB00175	1.13	0.604303	1.09	0.694897	0.97	0.883674	0.94	0.980246	0.64	0.319443	0.68	0.100228		0.485904	0.18872	0.466668	0.224937	0.111561	0.232814
Nucleotide	Purine metabolism, adenine containing	adenine	73-24-5;	C00147	HMDB00034	0.81	0.0852419	0.96	0.755133	1.18	0.489829	1.27	0.249411	1.32	0.0384391	1.04	0.7406		0.158047	0.199798	0.343362	0.0724277	0.0278591	0.546101
Nucleotide	Purine metabolism, adenine containing	adenosine	58-61-7;	C00212	HMDB00050	1.06	0.291867	1.8	0.0152064	1.69	0.0139905	0.85	0.0475016	1.4	0.00138164	1.65	0.00427749		0.312872	0.016163	0.0642509	0.0246339	0.00407228	0.0827456
Nucleotide	Purine metabolism, adenine containing	adenosine 5'-monophosphate (AMP)	149022-20-8;	C00020	HMDB00045	1.04	0.722649	1.05	0.500286	1.01	0.883929	0.76	0.0456332	0.84	0.164562	1.11	0.332934		0.541891	0.148995	0.466668	0.024453	0.0706493	0.378102
Nucleotide	Purine metabolism, adenine containing	adenosine 5'-diphosphate (ADP)	20398-34-9;	C00008	HMDB01341	0.86	0.135548	0.59	0.025469	0.68	0.0392213	0.71	0.0231644	0.62	0.0107847	0.87	0.235598		0.201084	0.0201299	0.109312	0.0157328	0.0124042	0.335828
Nucleotide	Purine metabolism, adenine containing	adenosine 5'-triphosphate (ATP)	51963-61-2;	C00002	HMDB00538	0.49	0.0322429	0.27	0.0171696	0.55	0.107944	0.24	0.00350695	0.17	0.0105094	0.7	0.296481		0.0923052	0.0165445	0.173826	0.00526657	0.0124042	0.352126
Nucleotide	Purine metabolism, adenine containing	adenylosuccinate	19046-78-7;	C03794	HMDB00536	0.86	0.526615	2.03	0.127653	2.36	0.0840516	0.77	0.188229	1.15	0.998977	1.49	0.564718		0.466167	0.0570265	0.155554	0.0601534	0.270417	0.485046
Nucleotide	Purine metabolism, guanine containing	guanine	73-40-5;	C00242	HMDB00132	2.26	0.140352	2.71	0.106074	1.2	0.408492	5.53	< 0.001	6.71	< 0.001	1.21	0.0561358		0.201084	0.0518996	0.326098	0.0013605	0.00400332	0.174679
Nucleotide	Purine metabolism, guanine containing	guanosine	118-00-3;	C00387	HMDB00133	0.98	0.595551	1.9	0.0348917	1.94	0.0303787	0.76	0.1595	1.36	0.178943	1.77	0.0358291		0.485904	0.0253062	0.096586	0.0561605	0.0730984	0.135964
Nucleotide	Purine metabolism, guanine containing	guanosine 5'- monophosphate (GMP)	5550-12-9;			1.11	0.20875	1.18	0.290282	1.06	0.690933	0.93	0.289686	1.18	0.0105646	1.27	0.0258904		0.240636	0.0972582	0.410572	0.0832648	0.0124042	0.117055
Nucleotide	Purine metabolism, guanine containing	guanosine 5'-diphospho-fucose	15839-70-0;			0.93	0.464907	0.78	0.0580514	0.84	0.113662	0.72	0.0375562	0.55	0.00183729	0.77	0.0721802		0.428471	0.0347456	0.176566	0.0213716	0.00455832	0.188353
Nucleotide	Purine metabolism, guanine containing	N6-carbamoylthreonyladenosine	24719-82-2;			0.79	0.921658	1.03	0.591594	1.3	0.491906	1.06	0.982214	0.37	0.451573	0.35	0.443093		0.612095	0.166866	0.343362	0.224937	0.144252	0.429592
Nucleotide	Purine metabolism, guanine containing	guanosine 5'-triphosphate	373-49-9;	C00044	HMDB01273	0.84	0.102622	0.14	0.0193555	0.17	0.0193142	0.79	0.091658	0.4	< 0.001	0.5	0.0053183		0.1747	0.016807	0.0798298	0.0413095	0.00227775	0.0827456
Nucleotide	Purine metabolism, urate metabolism	allantoin	97-59-6;	C02350	HMDB00462	0.34	0.177562	0.45	0.122178	1.34	0.546603	0.45	0.0017486	0.39	0.00111537	0.87	0.273929		0.222091	0.0563302	0.366362	0.00317774	0.00400332	0.344129
Nucleotide	Pyrimidine metabolism, cytidine containing	cytidine	65-46-3;	C00475	HMDB00089	1.42	0.02965	2.37	0.0059786	1.67	0.0354436	1.1	0.546971	1.64	0.0886057	1.48	0.0954286		0.088166	0.0117311	0.10464	0.140705	0.0476533	0.231991
Nucleotide	Pyrimidine metabolism, cytidine containing	cytidine 5'-monophosphate (5'-CMP)	63-37-6;	C00055	HMDB00095	0.89	0.125433	0.83	0.0420039	0.93	0.268474	0.79	0.0196523	0.82	0.0223554	1.04	0.231729		0.198959	0.0284079	0.258061	0.0141941	0.0183868	0.335828
Nucleotide	Pyrimidine metabolism, cytidine containing	cytidine diphosphate	34393-59-4;	C00112	HMDB01546	0.9	0.209184	0.47	0.0143365	0.52	0.00786436	0.78	0.0169449	0.49	0.00462499	0.63	0.0168116		0.240636	0.0160696	0.0595994	0.0130452	0.00778697	0.0965095
Nucleotide	Pyrimidine metabolism, cytidine containing	cytidine triphosphate	36051-68-0;	C00063	HMDB00082	0.73	0.0973345	0.27	0.00594871	0.37	0.00590501	0.69	0.0890065	0.33	0.00634128	0.47	0.0166224		0.172357	0.0117311	0.0563232	0.0407668	0.00949821	0.0965095
Nucleotide	Pyrimidine metabolism, thymine containing	thymidine 5'-monophosphate	33430-62-5;	C00364	HMDB01227	0.84	0.126892	1.52	0.100779	1.81	0.0474743	0.7	0.00601332	0.98	0.80643	1.41	0.0278368		0.198959	0.050104	0.115425	0.00723676	0.2313	0.117055
Nucleotide	Pyrimidine metabolism, thymine containing	3-aminoisobutyrate	10569-72-9;	C05145	HMDB03911	0.83	0.0404369	0.55	0.00648835	0.66	0.027501	0.63	0.0461321	0.5	0.0140821	0.78	0.15189		0.101155	0.0117648	0.0921631	0.024453	0.0143814	0.281334
Nucleotide	Pyrimidine metabolism, uracil containing	uracil	66-22-8;	C00106	HMDB00300	0.74	0.229553	1.77	0.183372	2.37	0.0629811	0.86	0.470668	2.09	0.228342	2.43	0.15705		0.262153	0.0717604	0.134646	0.123906	0.0889646	0.281687
Nucleotide	Pyrimidine metabolism, uracil containing	uridine	58-96-8;	C00299	HMDB00296	1.03	0.601649	2.04	0.0151619	1.99	0.024782	0.99	0.835471	1.64	0.0174367	1.66	0.0179886		0.485904	0.016163	0.0903789	0.197763	0.0156221	0.0965095
Nucleotide	Pyrimidine metabolism, uracil containing	pseudouridine	1445-07-4;	C02067	HMDB00767	0.77	0.0676658	0.93	0.475863	1.2	0.143611	0.68	0.0085558	0.95	0.503777	1.39	0.00499327		0.142187	0.142684	0.201983	0.00845621	0.156479	0.0827456
Nucleotide	Pyrimidine metabolism, uracil containing	5-methyluridine (ribothymidine)	1463-10-1;		HMDB00884	1.18	0.866473	2.33	0.166062	1.97	0.254347	0.55	0.42265	2.08	0.154605	3.75	0.00195849		0.601563	0.068708	0.25434	0.112314	0.0695134	0.0692651
Nucleotide	Pyrimidine metabolism, uracil containing	uridine 5'-monophosphate (UMP)	3387-36-8;	C00105	HMDB00288	0.96	0.300767	0.94	0.45273	0.97	0.714057	0.84	0.00744067	0.84	0.0772813	1	0.992412		0.318123	0.138169	0.415202	0.00748538	0.0437728	0.625125
Nucleotide	Pyrimidine metabolism, uracil containing	uridine 5'-diphosphate (UDP)	21931-53-3;	C00015	HMDB00295	0.93	0.15865	0.5	0.0050794	0.53	0.00302493	0.78	0.00291885	0.48	< 0.001	0.62	0.00124239		0.215543	0.0117311	0.0395521	0.0048364	0.00243421	0.0644333
Nucleotide	Pyrimidine metabolism, uracil containing	uridine 5'-triphosphate (UTP)	19817-92-6;	C00075	HMDB00285	0.75	0.0144092	0.28	0.00804783	0.37	0.00837421	0.68	0.0213247	0.3	0.00101506	0.44	0.00222594		0.0756956	0.0121009	0.0595994	0.0148316	0.00400332	0.0692651
Nucleotide	Purine and pyrimidine metabolism	methylphosphate	7023-27-0;			0.98	0.797945	0.58	0.0307249	0.59	0.0363332	0.64	0.0794606	0.49	0.00473669	0.78	0.262779		0.583255	0.0230994	0.104772	0.037618	0.00778697	0.340708
Cofactors and vitamins	Ascorbate and aldarate metabolism	gulono-1,4-lactone	1128-23-0;	C01040	HMDB03466	1.06	0.683745	1.38	0.399193	1.31	0.261815	0.64	0.0938809	0.46	0.158062	0.71	0.391008		0.529376	0.125527	0.258011	0.0417861	0.0698987	0.411051
Cofactors and vitamins	Ascorbate and aldarate metabolism	arabonate	7643-75-7;		HMDB00539	0.66	0.127507	1.07	0.641507	1.62	0.0773475	0.6	0.0970563	0.5	0.0131529	0.84	0.555381		0.198959	0.175769	0.149857	0.0425957	0.0138522	0.484254
Cofactors and vitamins	Folate metabolism	biopterin	22150-76-1;	C06313	HMDB00468	1.37	0.458525	1.02	0.639138	0.75	0.423061	0.76	0.114791	0.65	0.208512	0.85	0.508525		0.427591	0.175769	0.326098	0.0468076	0.0821886	0.462688
Cofactors and vitamins	Nicotinate and nicotinamide metabolism	nicotinamide	98-92-0;	C00153	HMDB01406	0.74	0.00502912	0.68	0.00205937	0.92	0.0680857	0.59	0.0358472	0.54	0.00986188	0.91	0.649104		0.0466908	0.00846385	0.1384	0.0208197	0.0122952	0.507854
Cofactors and vitamins	Nicotinate and nicotinamide metabolism	nicotinamide adenine dinucleotide (NAD+)	53-84-9;	C00003	HMDB00902	0.75	0.0355621	0.83	0.119209	1.1	0.385724	0.66	0.00596557	0.68	0.0112139	1.03	0.609078		0.0936458	0.0557785	0.323014	0.00723676	0.0125662	0.50176
Cofactors and vitamins	Nicotinate and nicotinamide metabolism	nicotinamide adenine dinucleotide reduced (NADH)	58-68-4 ;606-68-8;	C00004	HMDB01487	0.39	< 0.001	0.24	0.154825	0.6	0.368268	0.22	0.128246	0.19	0.112063	0.9	0.954736		0.0292583	0.065375	0.317111	0.0498272	0.0563681	0.610817
Cofactors and vitamins	Nicotinate and nicotinamide metabolism	nicotinamide adenine dinucleotide phosphate (NADP+)	53-59-8 ;1184-16-3;	C00005	HMDB00217	0.78	0.293816	0.42	< 0.001	0.53	0.0926628	0.63	0.188624	0.7	0.0520025	1.1	0.619193		0.312872	0.00376198	0.161829	0.0601534	0.0337513	0.50176
Cofactors and vitamins	Nicotinate and nicotinamide metabolism	adenosine 5'diphosphoribose	68414-18-6;	C00301	HMDB01178	1.26	0.0119255	0.62	0.214275	0.5	0.126581	1.56	0.134044	1.37	0.236669	0.88	0.329479		0.0671231	0.0772503	0.189104	0.050319	0.0916788	0.37693
Cofactors and vitamins	Pantothenate and CoA metabolism	pantothenate	137-08-6;	C00864	HMDB00210	0.58	0.00311387	0.39	< 0.001	0.67	0.0113025	0.46	< 0.001	0.29	0.00159744	0.63	0.0132732		0.0466908	0.00376198	0.0609338	0.000420633	0.00436411	0.0965095
Cofactors and vitamins	Pantothenate and CoA metabolism	coenzyme A	85-61-0;18439-24-2;	C00010	HMDB01423	0.8	0.0339308	0.91	0.234673	1.14	0.186999	0.59	0.00543644	0.64	0.0013896	1.1	0.175494		0.0936458	0.0826701	0.220226	0.00712257	0.00407228	0.296788
Cofactors and vitamins	Pantothenate and CoA metabolism	3'-dephosphocoenzyme A	3633-59-8;	C00882	HMDB01373	7.21	0.42265	37.93	0.00409726	5.26	0.113917	0.07	0.183604	2.7	0.261555	37.32	0.0068815		0.40369	0.011508	0.176566	0.059595	0.0996019	0.0846359
Cofactors and vitamins	Pantothenate and CoA metabolism	acetyl CoA	102029-73-2;	C00024	HMDB01206	3.9	0.0170563	8.61	0.00474678	2.21	0.0264274	2.12	0.155684	3.91	0.0680213	1.85	0.0152663		0.0828031	0.0117053	0.0921631	0.0555108	0.0402177	0.0965095
Cofactors and vitamins	Riboflavin metabolism	flavin adenine dinucleotide (FAD)	146-14-5;84366-81-4;	C00016	HMDB01248	0.88	0.0892391	0.88	0.191862	1	0.944063	0.69	< 0.001	0.7	< 0.001	1	0.959488		0.161654	0.073007	0.483721	0.00222938	0.00400332	0.610817
Cofactors and vitamins	Riboflavin metabolism	flavin mononucleotide (FMN)	130-40-5;	C00061	HMDB01520	0.31	0.165343	0.97	0.592772	3.14	0.169094	0.03	0.00124726	0.77	0.166802	23.58	< 0.001		0.219899	0.166866	0.20556	0.00260246	0.0711576	0.0644333
Cofactors and vitamins	Thiamine metabolism	thiamin (Vitamin B1)	59-43-8;	C00378	HMDB00235	0.82	0.133792	0.27	0.190973	0.34	0.22522	0.71	0.0572773	0.51	0.00124727	0.71	0.0654475		0.201084	0.073007	0.234297	0.0288108	0.00400332	0.188353
Cofactors and vitamins	Vitamin B6 metabolism	pyridoxine (Vitamin B6)	58-56-0;	C00314	HMDB02075	0.37	0.0494887	0.26	< 0.001	0.69	0.338795	0.36	0.00720228	0.3	0.00516059	0.83	0.262135		0.114696	0.00376198	0.304416	0.0073773	0.00828184	0.340708
Xenobiotics	Benzoate metabolism	hippurate	495-69-2;	C01586	HMDB00714	0.56	0.0460259	0.45	0.0184432	0.8	0.31208	0.5	0.00164487	0.45	0.00123631	0.91	0.147536		0.109903	0.016807	0.286644	0.00308888	0.00400332	0.278259
Xenobiotics	Chemical	glycerol 2-phosphate	819-83-0;	C02979	HMDB02520	0.67	0.155663	0.68	0.19944	1.01	0.984568	0.75	0.231905	0.63	0.107665	0.84	0.434314		0.215196	0.0739884	0.490294	0.0691256	0.0549766	0.425946
Xenobiotics	Chemical	phenol red	143-74-8;	C12600		0.48	0.00589193	0.46	0.00780226	0.95	0.709791	0.44	< 0.001	0.42	< 0.001	0.96	0.674199		0.0466908	0.0121009	0.415149	0.00222938	0.00322675	0.519289
Xenobiotics	Drug	penicillin G	69-57-8;	C05551		0.48	0.00780074	0.43	0.00785762	0.9	0.476548	0.43	0.0037132	0.38	0.00445154	0.89	0.423611		0.0534515	0.0121009	0.343362	0.00526657	0.00778697	0.420321
Xenobiotics	Sugar, sugar substitute, starch	erythritol	149-32-6;	C00503	HMDB02994	0.65	0.0209503	0.59	0.00955506	0.91	0.354083	0.55	< 0.001	0.46	0.00178569	0.83	0.0735305		0.0828031	0.012272	0.311383	0.00102129	0.00455832	0.188353
